# Supplementary material for: Cross-informant ratings on emotional and behavioral problems in Nepali adolescents: A comparison of adolescents’ self-reports with parents’ and teachers’ reports
Source: PLoS One. 2024 May 16;19(5):e0303673. doi: 10.1371/journal.pone.0303673 (PMC11098339; doi:10.1371/journal.pone.0303673)
Supplement: S1 Dataset — (XLSX) [file pone.0303673.s001.xlsx]

## Sheet: Supporting information (DATASET
S1.Dataset. YSR, CBCL, and TRF reports for Nepali school-going adolescents
ID	Age	InformantGender	Anxious__Depressed_TotalYSR	Withdrawn__Depressed_TotalYSR	Somatic_Complaints_TotalYSR	Social_Problems_TotalYSR	Thought_Problems_TotalYSR	Attention_Problems_TotalYSR	Rule_Breaking_Behavior_TotalYSR	Aggressive_Behavior_TotalYSR	Internalizing_Problems_TotalYSR	Externalizing_Problems_TotalYSR	Total_Problems_TotalYSR	ysr_prob_2	ysr_prob_3	ysr_prob_4	ysr_prob_5	ysr_prob_6	ysr_prob_7	ysr_prob_8	ysr_prob_9	ysr_prob_10	ysr_prob_11	ysr_prob_12	ysr_prob_13	ysr_prob_14	ysr_prob_15	ysr_prob_16	ysr_prob_17	ysr_prob_18	ysr_prob_19	ysr_prob_20	ysr_prob_21	ysr_prob_22	ysr_prob_23	ysr_prob_24	ysr_prob_25	ysr_prob_26	ysr_prob_27	ysr_prob_28	ysr_prob_29	ysr_prob_30	ysr_prob_31	ysr_prob_32	ysr_prob_33	ysr_prob_34	ysr_prob_35	ysr_prob_36	ysr_prob_37
61	13	1	0	0	0	1	1	0	0	1	0	1	5	0	0	0	0	1	1	0	1	0	1	0	0	0	0	0	0	0	0	0	0	1	0	0	0	0	0	0	0	0	0	0	0	0	0	0	0
62	11	1	1	1	3	4	3	0	0	1	5	1	16	0	1	0	0	0	0	0	0	0	0	0	0	0	0	0	0	0	0	0	0	0	0	0	0	0	0	0	0	0	1	0	0	0	0	1	0
63	16	1	2	0	8	3	2	0	0	2	10	2	17	0	0	0	0	2	0	0	0	0	0	0	0	0	0	0	0	0	0	0	0	0	0	0	0	0	0	0	0	0	0	0	0	0	0	0	0
64	11	2	0	0	0	0	0	0	0	0	0	0	0	0	0	0	0	2	0	0	0	0	0	0	0	0	2	0	0	0	0	0	0	0	0	0	0	0	0	0	0	0	0	0	0	0	0	0	0
65	12	2	4	0	0	2	5	2	0	2	4	2	17	0	0	0	0	0	0	0	1	0	0	0	0	2	0	0	2	0	0	2	0	0	0	2	0	0	0	0	0	0	2	0	0	0	0	0	0
66	11	2	0	0	1	0	1	0	0	0	1	0	2	0	0	0	0	2	0	0	1	0	0	0	0	0	0	0	0	0	0	0	0	0	0	0	0	0	0	0	0	0	0	0	0	0	0	0	0
67	18	1	8	5	1	10	8	8	11	22	14	33	77	0	0	0	0	0	1	1	0	1	0	2	2	1	1	2	1	0	1	2	0	1	0	1	1	1	1	1	0	0	1	0	0	0	1	1	2
68	18	1	10	6	6	4	2	5	4	8	22	12	50	0	0	0	1	2	0	1	1	0	1	0	0	1	2	1	2	0	1	1	0	1	0	1	0	1	0	0	2	0	2	2	0	0	1	1	1
69	12	1	13	7	11	11	6	8	6	10	31	16	79	1	1	1	2	2	1	0	1	1	0	1	1	1	2	1	1	0	0	1	0	1	0	1	1	1	1	0	2	0	0	1	2	1	1	1	2
70	11	2	9	3	8	8	9	5	1	8	20	9	53	0	0	1	2	2	0	2	2	0	0	1	0	2	1	0	0	2	0	2	2	2	2	0	0	0	0	0	2	1	0	2	0	1	0	2	0
71	11	2	16	4	11	8	5	9	5	9	31	14	69	0	0	0	0	1	0	1	1	1	0	1	2	0	1	2	2	0	0	0	0	1	1	0	0	0	0	0	0	0	2	2	2	0	2	2	0
72	13	2	8	1	6	4	3	8	3	5	15	8	39	0	1	1	0	1	0	1	0	1	0	0	1	1	2	1	0	0	0	2	0	0	0	0	0	2	1	0	0	0	2	2	0	0	1	0	0
73	12	1	11	9	11	8	13	10	8	15	31	23	90	0	0	2	2	2	0	1	0	1	1	2	1	0	1	1	0	2	2	0	1	0	1	0	1	1	0	1	1	1	0	2	1	1	0	1	0
74	13	1	14	6	2	9	5	10	3	4	22	7	54	0	1	1	2	1	0	1	1	1	1	1	1	2	2	0	1	1	1	0	0	0	0	1	2	1	1	2	1	2	1	1	1	1	2	0	0
75	14	1	15	12	10	10	11	10	14	21	37	35	111	0	2	1	2	1	2	2	2	1	0	0	1	2	0	1	1	0	2	0	1	0	1	2	0	0	2	2	1	1	0	2	1	2	2	1	1
76	12	2	14	4	3	9	7	7	1	6	21	7	56	0	1	2	1	2	0	2	1	0	2	2	0	1	2	0	1	0	0	0	0	0	0	2	0	0	1	0	1	2	1	2	2	1	1	1	2
77	13	2	3	6	1	4	6	8	4	7	10	11	42	0	1	2	1	0	0	1	0	1	0	1	0	1	1	0	1	1	0	1	1	0	0	0	1	0	1	0	0	0	0	1	0	0	0	0	0
78	11	2	12	7	4	5	5	7	5	6	23	11	56	0	1	1	2	2	1	1	1	0	0	1	0	1	1	1	2	0	1	0	0	1	0	1	0	0	0	1	2	1	2	2	1	0	0	1	0
79	14	1	4	5	5	6	3	3	1	6	14	7	35	0	1	0	0	1	0	1	2	0	2	1	0	0	1	1	0	0	1	0	0	1	0	0	0	0	1	0	0	0	0	2	0	0	1	1	0
80	15	1	0	5	2	4	5	2	0	0	7	0	18	0	0	0	0	0	0	0	0	0	0	0	0	0	0	0	0	0	0	0	0	0	0	0	0	0	0	0	0	0	0	0	0	0	0	0	0
81	12	1	4	8	4	2	5	9	1	3	16	4	42	0	1	2	2	0	1	1	2	0	2	0	2	1	2	0	2	0	1	0	0	0	0	0	0	0	0	0	0	0	0	0	2	0	0	0	0
82	15	2	2	7	4	14	4	5	3	7	13	10	52	0	1	0	2	0	0	0	0	1	2	2	0	2	2	0	0	2	0	0	0	0	0	2	2	0	0	0	0	0	0	0	0	0	0	1	0
83	15	2	3	1	0	9	2	5	0	1	4	1	24	0	1	2	0	2	0	0	0	2	2	1	0	0	0	0	0	0	0	0	0	0	0	2	1	0	0	0	1	0	0	2	0	0	0	2	0
84	12	2	1	4	0	0	0	0	0	0	5	0	5	0	0	0	2	2	0	0	0	0	0	0	0	0	2	0	0	0	0	0	0	0	0	0	0	0	0	0	1	0	0	0	0	0	0	0	0
85	12	1	4	4	4	8	2	3	0	4	12	4	30	0	0	0	1	2	0	1	0	0	2	1	0	0	2	0	1	0	1	0	0	0	0	0	0	0	0	0	1	0	2	0	0	1	0	1	0
86	17	1	4	0	5	6	3	1	1	3	9	4	26	0	0	1	0	2	0	0	1	0	2	0	0	1	0	0	0	0	0	0	0	0	0	0	0	0	0	0	1	0	0	2	0	1	0	1	0
87	13	1	9	7	4	8	6	7	3	8	20	11	59	0	1	2	2	2	1	1	1	1	0	2	0	0	1	1	1	0	0	0	0	1	0	1	0	0	2	1	1	0	2	0	1	1	1	1	1
88	13	2	2	1	1	7	3	4	0	1	4	1	22	0	0	0	0	2	0	1	1	1	1	2	0	0	2	0	0	0	0	0	0	0	0	0	0	0	0	0	0	0	0	2	0	0	0	0	0
89	15	2	9	1	7	6	5	6	10	6	17	16	55	0	0	0	0	0	1	0	0	0	0	0	1	0	0	0	0	0	0	0	0	0	1	1	1	1	1	1	1	1	1	0	0	0	0	1	1
90	14	2	0	5	4	4	1	2	0	3	9	3	19	0	0	0	1	1	0	0	1	1	1	0	0	0	1	0	0	0	0	0	0	0	0	0	0	0	0	0	0	0	0	0	0	0	0	1	0
91	13	1	3	4	1	4	2	4	3	4	8	7	28	0	1	1	0	1	0	1	0	0	1	0	0	0	1	0	1	0	1	0	0	0	0	2	0	0	0	1	1	0	0	0	2	0	0	1	1
92	16	1	5	5	4	5	5	2	4	2	14	6	34	0	1	0	1	2	0	1	0	0	1	0	0	0	2	0	1	1	1	0	0	0	0	0	0	1	1	1	1	0	0	0	0	0	1	1	0
93	17	1	1	0	1	2	1	1	1	5	2	6	17	0	1	0	0	1	0	0	0	0	0	1	1	0	0	0	0	0	2	0	0	0	0	0	0	0	0	0	0	0	1	0	0	0	0	0	0
94	13	2	4	1	2	4	2	3	2	3	7	5	27	0	0	1	0	1	0	1	0	0	0	1	0	0	2	0	1	0	1	0	0	0	1	1	0	0	0	0	2	0	0	1	0	0	0	1	0
95	14	2	2	2	1	1	2	1	1	0	5	1	10	0	0	0	2	1	0	0	0	0	0	0	0	0	2	0	0	0	0	0	0	0	0	0	1	0	0	0	0	0	0	2	0	0	0	0	0
96	13	2	2	0	1	3	1	0	1	0	3	1	8	0	0	0	0	2	0	0	0	0	1	0	0	0	1	0	0	0	0	0	0	0	0	0	0	0	0	0	0	0	0	2	0	1	0	0	0
97	17	1	7	2	5	3	2	3	4	5	14	9	34	0	1	1	0	2	0	0	1	0	1	0	0	0	1	1	1	0	1	0	0	1	0	1	0	0	0	0	2	0	1	2	0	0	0	1	0
98	17	1	3	6	7	8	12	5	5	10	16	15	60	0	2	0	1	2	0	1	2	0	1	0	0	0	2	0	2	0	2	0	0	0	0	0	0	0	0	0	1	0	0	2	0	1	0	1	0
99	15	1	2	1	3	3	3	1	1	1	6	2	18	0	0	0	0	2	0	0	0	0	0	0	0	0	0	0	1	0	0	0	0	0	0	0	0	0	0	0	1	0	1	0	0	0	0	1	0
100	15	2	10	6	6	6	2	6	4	4	22	8	49	1	1	2	1	1	0	0	1	1	0	1	0	1	1	0	0	0	0	0	0	0	0	1	0	0	0	1	1	0	1	2	1	2	0	1	0
101	14	2	3	0	0	1	1	0	0	1	3	1	8	0	0	0	0	1	0	0	0	0	0	0	0	0	0	0	0	0	0	0	0	0	0	0	0	0	0	0	1	0	1	0	0	0	0	1	0
102	15	2	9	5	6	4	4	8	2	10	20	12	54	0	2	2	2	1	0	1	1	1	0	1	0	1	1	1	0	0	0	1	0	0	0	1	1	1	0	0	1	0	1	1	1	0	1	1	0
103	15	1	10	5	2	6	3	4	3	4	17	7	38	0	0	0	0	2	0	0	0	0	1	0	1	0	2	0	1	0	1	0	0	0	0	0	0	0	0	0	1	0	2	2	1	0	0	1	0
104	16	1	2	1	0	2	0	0	0	0	3	0	5	0	0	0	0	2	0	0	0	0	2	0	0	0	2	0	0	0	0	0	0	0	0	0	0	0	0	0	0	0	0	2	0	0	0	0	0
105	18	1	8	5	4	12	2	6	3	4	17	7	47	0	1	1	1	2	0	0	2	0	2	1	0	0	2	0	1	0	1	0	0	0	0	0	0	0	1	0	1	0	0	2	2	2	0	2	0
106	15	2	13	9	7	8	6	12	4	16	29	20	78	0	1	1	1	2	0	2	1	2	1	0	1	1	1	1	2	0	1	0	1	1	0	0	1	0	0	0	1	0	2	2	1	0	1	1	1
107	14	2	3	0	0	0	0	0	0	3	3	3	6	0	1	0	0	2	0	0	0	0	0	0	0	1	2	0	0	0	1	0	0	0	0	0	0	0	0	0	0	0	0	2	0	0	0	0	0
108	14	2	4	2	4	2	2	0	2	4	10	6	23	0	0	0	0	0	0	0	0	0	0	0	0	1	2	0	0	0	0	0	0	1	0	0	0	1	0	0	0	0	0	0	0	1	0	1	1
109	16	1	3	3	4	3	0	2	3	2	10	5	22	0	0	0	1	0	0	0	0	0	1	0	0	0	1	0	1	0	1	0	0	0	0	0	0	1	0	0	0	0	0	0	0	1	1	0	1
110	11	1	9	6	6	11	10	6	11	19	21	30	87	0	2	1	1	1	1	1	1	0	2	1	0	0	1	1	0	0	2	1	1	0	1	1	1	2	1	0	0	1	0	2	1	0	1	2	1
111	18	1	4	4	2	3	2	1	1	5	10	6	24	0	1	0	2	2	0	0	0	0	2	0	0	0	2	0	1	0	2	0	0	0	0	0	0	0	0	0	0	0	2	2	0	0	0	0	0
112	17	2	10	4	5	5	7	5	5	4	19	9	47	0	0	1	2	2	0	0	2	0	2	0	0	0	2	0	1	0	0	0	0	0	1	0	2	0	0	0	1	0	2	2	2	0	0	1	0
113	17	2	12	8	13	13	10	10	6	15	33	21	96	0	2	2	1	1	0	2	2	1	2	2	0	1	2	1	1	0	2	1	1	0	1	2	2	2	1	0	2	0	1	2	1	1	0	1	1
114	15	2	11	6	9	5	5	11	3	11	26	14	66	0	2	1	0	2	0	1	2	0	1	0	1	0	1	0	2	0	0	1	0	0	0	1	0	1	0	0	2	1	2	1	0	0	0	2	0
115	15	1	4	1	0	1	0	1	0	4	5	4	14	0	1	0	0	1	0	0	0	0	1	0	0	0	1	1	0	0	0	0	0	0	1	0	0	0	0	0	0	0	1	1	0	0	1	0	0
116	16	1	7	4	7	3	4	4	9	15	18	24	57	0	1	0	1	1	0	1	0	1	1	1	0	0	1	1	1	0	0	1	0	1	0	0	0	0	0	0	1	0	1	1	0	0	0	1	1
117	16	1	8	2	4	6	1	4	0	3	14	3	29	0	0	1	0	0	1	1	1	0	2	0	0	1	2	0	0	0	1	0	0	0	0	0	1	0	1	0	1	0	1	2	0	0	0	2	0
118	17	2	8	8	8	7	2	8	6	14	24	20	71	0	1	1	2	2	0	1	0	1	1	0	0	0	1	1	1	0	1	0	0	1	0	2	2	1	2	0	0	0	2	2	0	1	0	0	2
119	15	2	6	6	3	6	2	7	3	11	15	14	48	0	1	1	0	2	1	1	0	1	0	0	1	1	2	1	0	0	1	1	0	1	2	1	1	0	0	1	1	0	1	0	1	0	0	1	1
120	16	2	15	7	5	7	2	11	9	11	27	20	71	0	1	2	2	2	1	0	1	1	0	0	2	2	1	1	2	1	1	0	0	2	1	2	1	0	1	0	1	0	2	2	0	1	2	0	1
181	12	2	8	8	6	7	3	4	4	6	22	10	49	0	0	1	1	0	0	1	0	0	1	1	0	0	1	1	1	0	0	0	0	0	0	0	0	0	0	0	1	0	1	2	0	1	0	2	1
182	11	2	13	8	5	7	5	7	2	10	26	12	60	0	1	1	1	1	0	1	0	1	1	1	2	0	1	1	1	0	1	0	0	0	0	1	0	0	0	0	1	1	1	2	1	1	1	1	0
183	12	2	9	5	7	4	3	6	0	10	21	10	46	0	1	1	0	2	0	0	1	1	0	1	1	0	1	1	1	0	0	1	0	0	0	1	0	0	0	0	1	1	1	0	1	0	1	1	0
184	11	1	5	3	3	3	2	3	2	3	11	5	27	0	0	0	1	2	1	0	0	0	0	0	0	1	2	0	2	0	0	0	0	0	0	0	0	0	0	0	0	0	0	1	0	0	0	1	0
185	12	1	4	5	4	4	4	4	2	4	13	6	38	0	0	0	1	2	1	0	1	1	1	0	0	1	0	0	1	0	0	1	0	0	0	1	0	0	0	0	0	0	0	1	1	0	0	2	0
186	12	1	8	5	3	4	8	3	3	8	16	11	47	0	0	1	1	2	1	0	1	0	0	0	0	1	2	2	1	0	0	0	0	1	0	0	0	0	1	1	1	0	0	1	1	0	1	1	0
187	13	2	7	3	4	3	2	6	2	7	14	9	37	0	1	1	0	1	0	2	0	1	1	0	0	1	1	1	0	0	1	0	0	1	0	0	0	1	0	1	2	0	0	2	0	0	0	0	1
188	11	2	14	12	11	14	9	10	10	18	37	28	106	0	1	0	2	2	1	0	1	1	2	2	2	0	1	0	2	0	0	1	0	1	0	0	0	2	1	1	2	0	1	1	0	2	0	1	1
189	12	2	18	15	12	17	12	8	8	24	45	32	127	0	0	0	2	2	2	0	2	0	2	2	1	0	1	2	2	0	1	0	0	2	2	2	1	0	2	1	2	1	2	1	2	2	0	1	1
190	13	1	5	4	4	5	4	7	4	12	13	16	48	0	1	1	0	2	1	1	1	1	1	0	0	0	2	0	1	0	0	1	0	1	1	0	0	0	0	1	0	0	0	2	0	0	1	2	0
191	14	1	9	6	7	9	4	8	3	11	22	14	64	0	1	2	0	2	0	1	1	2	0	0	0	2	0	1	1	0	0	2	0	1	1	1	0	1	0	1	0	1	1	2	0	2	0	1	1
192	12	1	2	2	1	5	0	3	2	2	5	4	18	0	0	1	0	1	0	0	0	0	1	0	0	0	1	0	0	0	0	0	0	0	0	0	0	0	1	0	1	0	0	1	0	2	0	0	0
193	13	2	9	7	2	5	6	6	3	14	18	17	56	0	1	0	1	2	0	1	2	1	1	0	0	0	1	1	2	0	2	1	0	1	0	1	0	0	0	1	1	0	2	2	0	1	0	0	1
194	13	2	9	6	4	5	7	5	2	12	19	14	55	0	1	0	1	2	0	1	2	1	1	0	0	1	1	1	2	0	2	0	0	1	0	0	0	0	0	0	1	0	2	2	0	1	0	0	0
195	12	2	7	5	3	4	6	3	0	9	15	9	42	0	1	0	1	2	0	0	2	0	1	0	0	0	2	1	1	0	0	0	0	0	0	0	0	0	0	0	2	0	2	2	0	1	0	1	1
196	13	1	2	4	5	4	1	3	0	1	11	1	20	0	0	0	1	2	0	1	0	1	0	0	0	0	1	0	0	0	0	0	0	0	0	0	1	0	1	0	0	0	1	0	0	1	0	0	0
197	12	1	4	4	6	5	3	3	4	3	14	7	35	0	0	0	1	1	0	1	0	1	0	0	0	0	0	0	0	1	0	0	0	0	0	1	1	0	1	1	0	0	1	2	0	2	0	0	1
198	14	1	4	4	1	2	1	2	0	0	9	0	14	0	0	0	1	2	0	1	0	0	0	0	0	0	1	0	0	0	0	0	0	0	0	0	1	0	1	0	0	0	1	2	0	0	0	0	0
199	15	1	13	7	14	13	6	7	7	16	34	23	91	0	1	1	2	2	1	1	1	1	1	1	0	1	1	1	0	1	2	0	1	1	1	1	1	1	1	1	1	1	1	1	2	1	1	1	1
200	14	1	2	7	0	5	2	3	1	10	9	11	33	0	1	2	2	2	0	0	0	0	1	1	0	0	2	0	0	0	0	0	0	0	2	0	0	0	0	1	0	0	0	0	0	0	0	0	0
201	15	1	7	8	3	5	8	5	2	3	18	5	48	0	0	1	0	2	1	0	1	0	2	0	0	0	1	0	2	0	1	0	0	1	0	1	0	1	0	1	1	0	2	2	1	0	0	0	0
202	12	2	7	7	6	3	3	2	1	5	20	6	36	0	0	0	0	1	0	1	0	0	1	0	1	1	1	0	0	0	0	0	0	0	1	0	0	0	0	0	1	0	0	1	0	0	0	1	0
203	13	2	15	10	8	13	10	13	9	17	33	26	108	0	1	1	1	1	1	1	2	1	1	1	2	2	0	1	2	0	0	1	0	1	1	1	2	1	1	1	2	1	0	1	1	1	1	0	1
204	13	2	18	10	10	9	12	10	3	18	38	21	98	0	2	1	2	1	0	1	2	1	0	2	0	2	1	1	2	1	0	0	0	1	1	1	1	0	0	1	1	1	2	1	2	1	1	2	2
205	13	1	8	2	6	4	6	2	5	9	16	14	52	0	1	0	0	2	1	1	1	0	0	1	0	0	2	0	1	0	2	0	0	0	0	0	0	2	0	0	1	0	2	2	0	0	1	1	0
206	14	1	11	4	4	5	4	4	6	6	19	12	50	0	1	1	1	1	0	1	1	1	1	0	0	0	1	0	0	0	0	0	0	0	1	1	1	0	0	1	1	1	2	1	0	0	1	0	0
207	15	1	9	5	6	6	6	5	7	7	20	14	55	0	1	1	1	1	0	1	1	1	1	0	0	0	1	0	0	0	1	0	0	0	1	2	0	2	0	1	1	1	2	0	0	0	1	2	0
208	14	2	8	8	1	8	3	9	3	8	17	11	51	0	1	1	1	2	0	1	1	1	1	0	2	0	1	0	1	0	0	0	0	1	0	1	1	0	1	0	2	0	1	2	0	0	1	1	1
209	13	2	7	8	5	5	1	8	2	7	20	9	46	0	2	1	1	2	0	1	0	0	1	0	1	1	1	0	1	0	0	0	0	1	0	1	1	0	1	0	1	0	1	2	0	0	1	1	0
210	15	2	10	7	7	5	1	9	1	9	24	10	52	0	1	1	1	2	0	1	1	0	1	0	1	0	1	0	2	0	0	2	2	1	0	1	0	0	0	0	1	0	1	2	0	1	1	1	0
211	14	2	6	0	2	4	3	6	2	6	8	8	35	0	1	1	0	0	0	1	1	0	0	0	1	0	1	1	1	0	0	0	0	1	0	0	0	0	0	0	1	0	0	1	0	1	1	2	0
212	14	2	12	5	4	8	10	5	3	13	21	16	66	0	1	1	0	1	1	0	1	0	2	1	0	1	1	1	1	0	2	0	0	1	1	0	0	1	0	0	0	0	1	2	0	1	1	1	0
213	13	2	8	3	2	6	2	3	4	11	13	15	42	0	1	1	1	1	0	0	0	1	2	0	0	0	1	1	0	0	1	0	0	1	1	0	0	0	1	0	2	0	1	2	0	1	1	0	0
214	14	1	3	0	3	6	0	5	6	14	6	20	41	0	1	1	0	0	1	0	0	0	2	0	0	0	1	0	1	0	1	0	0	2	1	0	0	0	0	1	0	0	1	0	0	0	0	1	0
215	16	1	1	6	8	5	1	16	4	5	15	9	48	0	0	2	2	0	0	2	0	2	1	0	2	0	2	0	2	0	0	0	0	0	0	1	0	0	0	2	0	0	1	0	0	0	0	2	0
216	14	1	4	3	3	4	0	4	2	3	10	5	25	0	1	1	0	1	1	0	0	0	1	0	0	0	1	0	1	0	0	0	0	1	0	0	1	0	1	0	1	0	0	2	0	0	0	1	0
217	16	2	10	5	10	3	4	8	0	9	25	9	53	0	1	1	2	1	0	1	1	1	1	0	0	1	1	1	1	0	0	0	0	0	0	1	1	0	1	0	2	0	1	2	0	0	1	0	0
218	14	2	5	5	6	2	0	5	0	7	16	7	34	0	1	1	0	1	0	1	0	0	0	1	0	1	1	0	1	0	0	0	0	0	0	0	0	0	0	0	1	0	0	1	0	0	0	1	0
219	15	2	13	7	11	12	4	13	8	20	31	28	98	0	0	2	1	1	2	1	1	2	2	2	2	2	1	2	1	0	1	1	0	1	1	0	1	1	2	2	0	1	0	2	1	0	1	2	0
220	13	1	3	4	0	0	0	2	0	2	7	2	12	0	1	0	2	1	0	0	0	0	0	0	0	0	2	0	1	0	0	0	0	0	0	0	0	0	0	0	0	0	0	1	0	0	1	0	0
221	14	1	6	7	0	7	4	6	5	12	13	17	52	0	1	0	0	2	0	1	0	2	1	1	0	0	1	1	0	0	1	0	0	1	0	0	0	1	0	0	0	0	1	2	0	0	0	2	0
222	16	1	7	4	1	3	1	2	3	4	12	7	26	0	1	0	0	1	0	1	0	0	1	0	0	0	2	0	0	0	1	0	0	0	0	0	0	0	0	0	0	0	1	2	0	0	0	1	0
223	16	2	6	2	5	6	3	7	3	9	13	12	45	0	1	1	0	1	0	0	1	0	1	0	0	1	2	1	1	0	1	0	0	0	0	1	1	0	0	0	1	0	1	1	0	0	0	1	1
224	16	2	5	4	3	3	3	8	4	10	12	14	44	0	1	1	1	0	0	1	1	0	1	0	1	0	2	1	0	0	1	1	0	0	0	1	0	1	0	0	1	0	1	1	0	0	0	0	0
225	15	2	6	3	7	4	3	9	5	11	16	16	51	0	1	1	0	2	0	1	1	1	0	0	0	1	2	1	1	0	1	1	0	0	0	1	0	1	0	0	1	0	1	1	0	0	0	1	1
226	16	1	18	8	16	11	17	16	10	19	42	29	124	0	1	2	1	2	1	2	2	2	1	0	2	2	1	1	2	1	2	1	1	1	0	0	0	2	1	1	2	0	2	1	2	2	2	2	1
227	16	1	7	4	8	2	3	3	5	10	19	15	48	0	0	1	0	0	0	0	0	0	1	0	0	0	1	0	0	0	2	0	0	1	0	0	0	0	0	0	0	0	0	2	0	0	1	0	1
228	14	1	9	6	0	6	6	11	5	20	15	25	70	0	2	1	2	0	2	1	1	1	0	0	2	1	2	2	1	0	1	2	2	2	0	0	2	1	2	1	1	0	0	2	0	0	0	1	1
229	16	2	8	2	2	2	2	8	3	6	12	9	37	0	0	1	0	1	0	2	0	0	1	0	0	0	1	0	1	0	1	0	0	0	0	1	0	1	0	1	2	0	2	1	0	0	1	0	1
230	15	2	5	0	3	4	5	0	0	2	8	2	23	0	0	0	0	2	0	0	1	0	1	0	0	0	1	0	0	0	0	0	0	0	0	0	0	0	0	0	0	0	0	2	0	0	2	1	0
231	15	2	8	2	5	4	1	11	0	11	15	11	47	0	0	1	0	0	0	2	0	2	2	0	0	2	1	2	2	0	1	1	0	0	0	1	0	0	0	0	2	0	1	1	0	0	0	1	0
232	16	1	6	4	2	4	3	5	3	3	12	6	31	0	1	1	0	2	0	1	0	0	1	1	0	0	2	0	1	0	0	0	0	1	1	0	0	1	0	0	1	0	1	1	0	0	0	0	0
233	14	1	3	3	3	4	3	2	2	3	9	5	24	0	1	0	0	2	0	1	0	0	1	0	0	0	1	0	0	0	0	0	0	0	0	0	0	0	0	0	0	0	1	1	0	0	0	1	0
234	15	1	5	3	1	4	2	4	2	5	9	7	28	0	1	1	0	2	0	1	0	0	1	0	0	0	1	0	1	0	0	0	0	0	0	0	0	0	0	0	0	0	1	1	0	0	0	1	0
235	18	1	9	7	3	8	2	3	4	4	19	8	43	0	1	1	1	1	0	0	0	0	1	0	0	1	1	0	0	0	1	0	0	1	0	0	1	0	1	1	1	0	1	1	0	0	1	2	0
236	15	1	8	2	2	2	1	2	2	10	12	12	32	0	1	0	0	2	0	0	0	0	1	0	0	0	1	1	0	0	0	1	0	0	0	1	0	0	0	0	2	0	1	1	0	0	0	0	1
237	16	1	10	4	0	6	1	3	5	18	14	23	52	0	1	0	0	1	1	0	0	0	1	0	0	0	1	1	0	0	2	0	0	2	1	1	1	1	1	1	2	0	1	2	0	0	0	0	1
238	14	2	11	10	11	12	4	15	12	22	32	34	110	0	1	1	1	1	1	2	2	2	1	2	2	1	1	2	2	0	1	1	1	2	2	1	2	1	1	1	0	0	2	1	1	1	1	1	2
239	15	1	6	5	3	5	2	7	4	10	14	14	45	0	1	1	2	2	0	2	0	0	2	0	0	1	1	1	1	0	0	0	0	1	1	0	0	0	0	1	1	0	1	1	0	1	0	0	1
240	15	2	11	5	3	7	4	12	4	11	19	15	63	0	1	1	2	2	1	2	1	1	2	1	0	1	1	0	2	0	0	0	0	1	1	1	1	0	0	1	2	0	1	1	0	0	1	2	0
301	13	2	6	1	5	6	0	3	3	5	12	8	30	1	1	1	0	1	0	0	0	0	0	0	0	0	1	0	0	0	1	0	0	0	0	0	1	0	0	0	0	0	1	1	1	1	0	0	0
302	11	2	3	7	4	6	2	8	4	8	14	12	44	0	1	1	2	1	0	1	1	1	2	1	1	0	0	1	1	1	1	0	0	1	1	0	0	1	1	1	0	0	1	1	0	1	1	0	1
303	17	1	9	4	4	11	3	10	10	8	17	18	66	0	1	2	1	2	1	1	0	1	1	2	2	0	1	0	0	0	1	1	0	0	0	1	1	0	0	0	1	0	0	1	1	1	0	1	1
304	17	1	4	4	1	6	0	4	4	4	9	8	29	1	0	0	0	1	1	0	0	1	1	1	1	0	1	0	0	0	0	1	1	0	0	0	0	0	0	0	0	0	0	1	1	1	0	0	0
305	12	1	9	6	1	4	1	4	5	11	16	16	47	1	0	0	0	0	1	1	0	0	0	0	1	1	0	0	0	0	0	0	0	1	1	1	1	0	0	1	0	0	0	1	1	1	1	1	0
306	13	2	3	4	3	8	3	7	6	5	10	11	43	1	0	0	0	0	1	1	0	2	2	0	0	0	1	1	1	0	0	0	0	0	0	0	1	1	0	1	0	0	0	0	0	0	1	1	0
307	11	2	10	2	7	5	5	3	3	2	19	5	39	0	0	0	0	0	0	0	0	0	1	0	1	1	1	0	0	0	1	0	0	0	0	1	0	2	0	1	0	0	2	2	0	0	0	2	0
308	14	2	8	2	12	9	4	5	4	6	22	10	51	0	0	1	0	1	0	0	0	1	1	0	1	0	1	1	0	1	1	1	1	1	1	1	1	1	1	1	0	0	2	2	0	0	0	2	0
309	12	2	7	4	5	6	1	5	2	5	16	7	36	0	0	0	0	0	0	0	0	0	1	0	1	1	1	0	0	0	1	0	0	0	0	0	1	0	0	0	0	0	2	0	0	0	0	2	0
310	13	1	4	2	0	2	1	1	3	2	6	5	17	0	0	0	0	2	0	0	1	1	1	1	0	0	2	0	0	0	0	1	0	0	1	2	0	1	0	2	0	0	2	2	0	0	0	0	0
311	12	1	0	3	0	2	2	4	6	3	3	9	20	0	1	1	1	2	0	2	0	0	0	0	0	0	1	0	0	0	2	0	0	0	0	0	0	2	0	0	0	0	0	0	0	0	0	0	0
312	14	1	0	2	0	4	0	0	0	0	2	0	6	0	0	0	0	0	0	0	0	0	0	2	0	0	2	0	0	0	0	0	0	0	0	0	0	0	0	0	0	0	0	0	0	0	0	0	0
313	12	1	2	1	1	2	0	0	1	1	4	2	9	0	0	0	0	1	0	0	0	0	1	0	0	0	2	0	0	0	1	0	0	0	0	0	0	0	0	0	0	0	1	1	0	0	0	0	0
314	14	2	5	0	4	2	0	0	1	3	9	4	16	0	0	0	0	0	0	0	0	0	1	0	0	0	2	0	0	0	2	1	0	0	0	0	0	0	0	0	1	0	2	2	0	0	0	0	0
315	13	2	2	1	3	1	0	0	1	1	6	2	9	0	0	0	0	1	0	0	0	0	0	0	0	0	0	0	0	0	1	0	0	0	0	0	0	0	0	0	0	0	0	1	0	0	0	0	0
316	16	1	2	1	0	1	1	2	1	0	3	1	10	0	0	0	0	1	0	0	0	0	0	0	0	0	0	0	0	1	0	0	0	0	0	0	0	0	0	0	0	0	1	1	0	0	0	0	0
317	12	2	3	2	4	3	1	1	4	3	9	7	22	0	0	0	0	0	1	0	0	0	0	0	0	1	1	0	1	0	0	0	0	0	0	0	0	1	0	0	0	0	0	0	1	0	0	1	1
318	12	1	2	0	2	2	0	0	1	1	4	2	8	0	0	0	0	0	0	0	0	0	1	0	0	0	1	0	0	0	1	0	0	0	0	0	0	0	0	0	0	0	0	1	0	0	0	0	0
319	13	2	6	3	1	2	2	0	2	0	10	2	16	0	0	0	2	2	0	0	1	0	0	0	0	0	2	0	0	0	0	0	0	0	0	0	0	1	0	0	1	0	0	2	0	0	0	0	0
320	15	2	3	1	1	4	1	2	0	0	5	0	13	0	0	0	0	0	0	1	0	1	0	2	0	0	2	0	0	0	0	0	0	0	0	0	0	0	0	0	0	0	2	0	0	0	0	0	0
321	15	2	3	4	0	1	1	3	1	3	7	4	17	0	1	2	1	2	0	0	0	0	0	0	0	0	2	1	0	0	0	0	0	0	0	0	0	0	0	0	0	0	0	2	0	1	0	0	0
322	12	1	2	5	1	3	0	4	2	6	8	8	25	0	1	0	1	1	0	0	0	1	0	1	0	0	1	0	0	0	0	0	0	0	0	0	0	0	0	0	0	0	0	1	0	1	0	0	1
323	14	1	3	2	2	1	3	7	3	5	7	8	29	0	0	2	2	2	0	2	0	1	0	0	0	0	1	0	0	0	0	0	0	0	0	0	0	0	0	0	0	0	1	1	0	1	0	0	1
324	15	1	3	3	1	3	2	3	3	3	7	6	22	0	0	2	1	2	0	0	0	0	0	0	0	0	1	0	0	0	0	0	0	0	0	0	0	0	0	2	0	0	0	2	0	1	0	0	0
325	13	2	6	5	5	2	2	4	3	3	16	6	32	0	0	1	1	2	1	0	0	0	1	0	0	0	1	0	1	0	1	0	0	0	0	0	0	1	0	0	1	0	1	2	0	0	0	0	0
326	15	1	4	3	1	2	0	3	6	6	8	12	25	0	0	1	0	1	0	0	0	1	1	0	0	1	1	0	0	0	1	0	0	1	1	0	0	1	0	1	1	0	1	1	0	0	0	0	0
327	15	1	6	4	3	4	2	6	5	14	13	19	48	0	1	1	1	2	1	0	1	0	1	0	0	0	1	1	1	0	1	0	0	1	1	0	0	1	0	1	1	0	1	1	0	0	1	1	1
328	11	2	13	10	8	4	2	7	3	6	31	9	56	0	0	1	1	1	0	0	1	1	1	0	1	2	0	0	1	0	1	0	0	0	0	1	0	1	0	0	1	0	1	2	0	0	1	1	1
329	14	1	3	4	3	3	1	5	6	8	10	14	35	0	0	1	1	1	0	1	0	1	1	0	0	0	1	1	0	0	1	0	1	0	1	0	1	1	0	1	1	0	0	1	0	0	0	0	1
330	13	2	8	6	8	5	1	5	4	11	22	15	48	0	1	0	1	1	0	1	0	0	1	0	0	0	1	0	0	0	2	0	0	1	0	0	0	1	0	1	1	0	0	1	0	0	0	1	0
331	13	1	9	5	8	6	4	6	3	3	22	6	47	0	0	1	1	1	0	1	1	1	1	0	0	1	1	0	1	0	0	0	0	1	0	0	1	0	0	0	1	0	1	2	0	1	0	1	0
332	15	1	9	6	0	5	2	3	6	6	15	12	39	0	0	1	1	0	1	0	0	0	1	1	0	1	1	0	0	0	1	0	0	2	0	0	0	1	0	1	2	0	1	2	0	0	0	0	0
333	14	2	9	4	6	6	4	4	5	0	19	5	44	0	0	1	1	2	0	1	1	1	0	0	0	1	0	0	0	0	0	0	0	0	0	1	2	2	0	1	0	2	2	0	1	0	0	1	0
334	15	2	12	3	8	9	6	5	1	9	23	10	55	0	1	1	1	2	0	1	2	1	2	1	1	1	2	1	0	1	1	0	0	0	0	0	0	0	0	0	1	0	2	2	0	1	0	1	0
335	14	2	14	4	8	10	3	5	4	2	26	6	54	0	0	1	1	1	0	1	0	0	2	0	0	1	0	0	0	0	1	0	0	0	0	1	1	0	0	1	0	2	2	2	2	1	1	1	1
336	15	1	6	4	2	6	3	6	3	4	12	7	36	0	0	1	1	1	0	1	1	1	1	0	0	1	1	0	1	0	0	0	0	0	0	0	1	0	0	0	1	0	1	2	0	0	0	1	0
337	12	2	2	2	1	2	1	2	2	1	5	3	15	0	0	1	0	1	0	1	0	0	1	0	0	1	1	0	0	0	0	0	0	0	0	0	0	0	0	0	0	0	0	0	0	0	0	0	0
338	14	1	2	5	2	7	2	2	3	3	9	6	28	0	0	1	1	1	0	0	0	0	1	0	0	0	1	0	0	0	1	0	0	2	0	0	2	0	1	1	0	0	0	2	0	0	0	1	0
339	12	1	4	1	3	1	2	0	1	1	8	2	14	0	0	0	1	1	0	0	0	0	0	0	0	0	0	0	0	0	0	0	0	0	0	0	0	0	0	0	1	0	1	2	0	1	0	0	0
340	16	1	8	2	2	3	5	1	3	4	12	7	29	0	0	1	1	2	0	0	1	0	1	0	0	0	1	0	0	0	1	0	0	0	0	0	0	1	0	0	2	0	2	2	0	1	0	0	0
341	17	2	6	3	1	3	2	7	2	3	10	5	27	0	0	1	0	1	0	1	0	0	1	0	0	0	1	0	1	0	1	0	0	0	0	0	0	0	0	0	1	0	1	1	0	0	0	0	0
342	15	2	1	3	3	1	3	4	5	5	7	10	25	1	1	0	0	0	0	0	1	0	1	0	1	0	0	1	0	1	0	0	1	0	1	0	0	1	0	1	0	0	0	1	0	0	0	0	1
343	15	2	4	0	3	7	0	1	0	3	7	3	23	0	0	0	0	1	0	1	0	0	1	0	0	0	1	1	0	0	2	0	0	0	0	0	0	0	0	0	0	0	1	2	0	0	0	2	0
344	15	2	2	1	1	0	0	0	2	3	4	5	10	0	0	0	1	2	0	0	0	0	0	0	0	0	0	0	0	0	0	0	0	0	0	0	0	0	0	0	0	0	1	0	0	0	0	0	0
345	15	2	7	3	0	4	1	2	2	3	10	5	29	0	0	0	0	2	2	0	1	2	2	0	0	0	0	0	0	0	2	0	0	0	0	0	0	0	0	0	0	0	0	0	0	0	2	0	0
346	13	1	4	5	3	7	2	5	3	1	12	4	35	0	0	2	2	2	0	0	0	0	2	0	0	0	2	0	2	0	0	0	0	0	0	2	0	0	0	0	2	0	0	2	0	0	0	2	0
347	13	1	4	4	3	7	2	5	3	1	11	4	34	0	0	2	2	2	0	0	0	0	2	0	0	0	2	0	2	0	0	0	0	0	0	2	0	0	0	0	2	0	0	2	0	0	0	2	0
348	17	1	8	8	16	2	18	6	20	28	32	48	122	0	2	0	0	0	2	0	0	0	0	0	2	2	0	2	2	2	0	2	2	2	2	0	0	0	0	0	0	0	0	0	0	0	0	0	2
349	16	1	3	2	5	4	0	6	3	6	10	9	31	0	0	1	1	1	0	1	0	2	2	0	0	0	2	2	0	0	0	0	0	2	0	1	0	0	0	2	1	0	0	2	0	0	0	0	0
350	16	1	7	5	6	7	4	7	6	8	18	14	53	0	0	1	0	0	0	0	1	1	0	1	0	2	1	1	1	1	0	0	0	0	1	1	1	1	1	0	0	0	0	0	0	0	2	2	1
351	15	2	10	6	4	9	5	3	1	5	20	6	47	0	0	0	1	1	0	0	1	2	2	1	0	1	2	1	0	0	1	0	0	0	0	0	2	0	0	0	1	0	1	2	0	0	0	1	0
352	17	2	5	3	4	8	5	4	4	6	12	10	41	0	0	0	0	0	0	0	1	0	1	0	0	0	0	0	1	0	0	1	0	0	0	0	0	0	0	0	0	0	0	0	1	1	1	1	1
353	15	1	6	5	8	7	6	11	8	20	19	28	78	0	2	1	1	0	2	2	0	2	1	1	2	1	1	2	1	0	2	1	1	2	2	1	0	0	1	2	0	0	0	1	0	0	1	1	1
354	15	2	5	2	4	3	1	1	1	2	11	3	22	0	0	0	0	2	0	0	0	1	1	0	0	0	1	0	0	0	0	0	0	1	0	2	2	0	0	0	1	2	0	0	1	0	0	0	0
355	15	2	6	0	0	1	3	0	0	0	6	0	12	0	0	0	0	0	0	0	1	0	0	0	0	2	0	0	0	0	0	0	0	0	0	1	0	0	0	0	0	0	2	2	0	0	0	0	0
356	15	2	9	6	3	6	2	4	5	8	18	13	48	0	1	1	1	1	0	0	0	1	2	1	0	1	0	1	1	0	0	0	1	1	0	1	0	0	0	1	1	0	1	0	1	0	1	1	1
357	18	2	4	8	1	8	3	8	2	6	13	8	44	0	0	2	1	2	0	0	2	0	2	0	0	1	0	1	1	0	1	0	0	0	0	1	1	0	1	0	0	0	0	1	0	0	0	1	1
358	15	2	6	5	1	5	4	6	2	5	12	7	37	0	1	0	2	1	0	0	1	2	2	0	1	0	2	0	1	0	2	0	0	0	1	1	1	1	0	0	1	0	0	1	0	0	1	0	0
359	17	1	2	2	1	0	1	2	1	0	5	1	9	0	0	0	2	2	0	1	1	0	0	0	0	0	2	0	0	0	0	0	0	0	0	0	0	0	0	0	0	0	0	1	1	0	0	0	0
360	17	1	6	4	3	7	7	2	1	4	13	5	35	0	1	0	2	1	0	0	2	0	2	0	0	0	2	0	0	0	2	0	0	0	1	0	0	0	0	0	0	2	0	1	0	0	0	1	0
421	12	2	2	1	4	1	1	2	0	2	7	2	14	0	0	0	0	1	0	0	0	0	0	0	0	1	1	0	0	0	0	0	0	0	0	0	0	0	0	0	0	0	0	0	0	0	0	1	0
422	14	2	11	4	10	8	4	3	2	2	25	4	53	0	0	0	1	2	0	0	0	1	2	0	0	1	2	0	0	1	0	0	0	0	0	0	0	0	0	0	1	2	1	2	0	0	0	2	0
423	13	2	5	5	0	4	1	0	0	3	10	3	22	0	1	0	1	1	0	0	0	0	0	1	0	1	1	0	0	0	0	0	0	0	0	0	0	0	0	0	0	0	0	0	1	1	0	0	0
424	12	1	7	2	1	4	3	5	3	4	10	7	34	0	0	1	0	2	0	0	1	1	1	0	0	0	2	0	1	0	1	0	0	1	0	1	1	0	0	0	1	0	2	2	0	0	0	1	1
425	14	1	4	2	3	3	4	1	2	6	9	8	27	0	0	0	0	0	0	0	1	0	0	1	0	0	1	0	0	0	0	0	0	0	0	0	0	0	1	0	0	0	1	1	0	0	1	0	0
426	15	1	4	3	5	4	4	3	2	2	12	4	28	0	0	0	1	1	0	0	0	1	0	0	0	0	0	0	0	0	0	0	0	0	0	1	1	0	0	0	1	0	0	1	0	1	0	1	0
427	14	1	2	0	0	3	1	3	1	2	2	3	15	0	0	0	0	0	0	0	0	1	1	1	1	1	1	0	0	0	0	0	0	0	0	0	0	0	0	0	0	0	0	0	0	0	0	0	0
428	12	2	4	0	0	0	1	0	0	0	4	0	5	0	0	0	0	1	0	0	1	0	0	0	0	0	1	0	0	0	0	0	0	0	0	0	0	0	0	0	2	0	0	2	0	0	0	0	0
429	13	1	0	0	0	0	0	0	0	0	0	0	0	0	0	0	0	1	0	0	0	0	0	0	0	0	0	0	0	0	0	0	0	0	0	0	0	0	0	0	0	0	0	0	0	0	0	0	0
430	13	2	2	1	0	3	3	2	0	1	3	1	14	0	0	0	0	2	0	2	0	0	2	0	0	0	2	0	0	0	0	0	0	0	0	0	0	0	0	0	0	0	0	2	0	0	0	0	0
431	12	2	2	1	0	1	2	0	0	0	3	0	7	0	0	0	0	1	0	0	0	0	0	0	0	0	1	0	0	0	0	0	0	0	0	0	0	0	0	0	0	0	0	2	0	0	0	0	0
432	11	1	1	0	0	3	0	0	1	0	1	1	5	0	0	0	0	1	0	0	0	0	1	0	0	0	2	0	0	0	0	0	0	0	0	0	0	0	0	0	0	0	0	1	0	0	0	1	0
433	14	2	1	1	2	1	2	2	1	2	4	3	14	0	0	0	0	0	0	0	0	1	1	0	0	0	0	0	0	0	0	0	0	0	1	1	0	0	0	0	1	0	0	0	0	0	0	0	0
434	13	2	1	2	1	1	0	0	0	1	4	1	6	0	1	0	0	1	0	0	0	0	1	0	0	0	1	0	0	0	0	0	0	0	0	0	0	0	0	0	1	0	0	0	0	0	0	0	0
435	14	2	10	4	6	4	9	4	8	9	20	17	62	0	1	0	1	1	1	1	2	0	0	0	0	1	2	1	0	0	0	0	0	0	0	1	0	1	1	0	1	0	1	1	0	0	0	1	1
436	14	1	1	3	4	4	0	3	2	4	8	6	22	0	1	0	0	0	0	0	0	1	1	0	0	0	0	0	0	0	0	0	0	0	1	1	0	0	1	0	0	0	0	0	1	1	0	0	0
437	14	1	0	0	0	0	0	0	0	0	0	0	0	0	0	0	0	0	0	0	0	0	0	0	0	0	0	0	0	0	0	0	0	0	0	0	0	0	0	0	0	0	0	0	0	0	0	0	0
438	12	1	9	3	8	6	4	7	5	9	20	14	57	0	1	0	0	1	1	0	1	0	1	1	2	0	2	1	1	0	1	0	0	1	0	0	0	1	0	0	0	0	1	2	0	0	0	2	1
439	13	2	7	4	2	8	3	3	4	12	13	16	51	0	1	0	0	1	2	1	1	0	1	0	0	0	1	2	0	0	0	0	0	1	1	0	0	1	1	1	0	0	1	1	0	1	0	1	1
441	14	1	8	8	8	10	7	12	7	14	24	21	77	0	1	1	2	2	0	2	1	1	0	2	2	1	2	1	2	0	2	2	0	1	0	1	1	0	0	1	0	0	0	1	2	1	0	2	1
442	13	1	1	0	1	0	0	1	1	0	2	1	5	0	0	0	0	1	0	0	0	0	0	0	0	0	0	0	0	0	0	0	0	0	0	0	0	0	0	0	0	0	0	1	0	0	0	0	0
443	13	2	2	3	3	3	1	2	1	0	8	1	18	0	0	0	0	1	0	0	1	0	0	0	0	0	2	0	0	0	0	0	0	0	0	2	0	0	0	0	0	0	0	0	0	2	0	0	0
444	14	1	0	0	0	1	1	0	0	0	0	0	3	0	0	0	0	0	0	0	0	0	0	0	0	0	0	0	0	0	0	0	0	0	0	0	0	0	0	0	0	0	0	0	0	0	0	0	0
445	13	2	3	3	0	0	0	2	1	4	6	5	14	0	0	0	0	0	0	0	0	1	0	0	0	0	0	1	0	0	0	0	0	0	0	1	0	1	0	0	1	0	0	0	1	0	0	0	1
446	15	2	1	1	2	2	3	2	1	1	4	2	15	0	0	0	0	0	0	0	0	0	0	1	0	0	0	0	0	0	0	1	0	0	0	0	0	0	0	1	0	0	0	0	0	1	0	0	0
447	15	2	2	2	0	0	2	2	3	2	4	5	15	0	0	0	0	0	0	0	0	0	0	0	1	1	0	0	0	0	1	1	0	0	0	0	0	0	0	0	0	0	0	0	0	0	0	0	0
448	15	1	4	2	2	4	2	1	10	8	8	18	34	0	0	0	1	2	0	0	0	0	0	1	0	0	1	0	0	0	0	1	1	0	0	0	0	1	1	1	0	2	0	0	1	0	0	0	1
449	16	1	1	1	2	1	1	2	0	0	4	0	8	0	0	0	0	0	0	0	0	1	1	0	0	0	0	0	0	1	0	0	0	0	0	0	0	0	0	0	0	1	0	0	0	0	0	0	0
450	16	1	0	2	0	1	1	3	0	2	2	2	9	0	0	1	1	0	0	1	1	0	0	1	0	0	0	1	0	0	0	0	0	0	0	0	0	0	0	0	0	0	0	0	0	0	0	0	0
451	17	1	4	4	3	2	1	2	3	1	11	4	23	0	0	0	1	1	0	1	0	0	1	0	0	1	0	0	1	0	1	0	0	0	0	1	0	0	0	1	1	0	0	0	1	0	0	0	0
452	13	1	2	2	3	1	1	2	1	1	7	2	13	0	0	0	1	1	0	1	0	0	1	0	0	0	1	0	1	0	1	0	0	0	0	0	0	0	0	0	0	0	0	1	0	0	0	0	0
453	14	2	2	3	9	3	0	5	0	1	14	1	25	0	0	1	0	1	0	1	0	0	0	0	0	0	1	0	0	0	0	0	0	0	0	1	0	0	0	0	0	0	0	2	0	0	0	0	0
454	15	1	1	0	0	4	2	0	2	2	1	4	14	0	0	0	0	0	0	0	1	0	1	0	0	0	2	0	0	0	1	0	0	0	0	0	0	0	0	0	0	0	0	0	0	1	0	2	0
455	14	1	4	1	2	2	1	0	0	0	7	0	10	0	0	0	1	0	0	0	0	0	0	0	0	1	1	0	0	0	0	0	0	0	0	0	0	0	0	0	1	0	1	1	0	0	0	1	0
456	15	2	2	3	5	3	3	1	0	3	10	3	21	0	0	0	1	1	0	0	0	1	1	0	0	0	1	0	0	0	0	0	0	0	0	1	0	0	0	0	1	0	0	0	0	0	0	1	0
457	16	2	10	2	9	11	4	9	2	12	21	14	68	0	1	1	0	2	0	1	1	1	2	1	0	1	1	1	2	0	0	1	1	1	0	2	0	0	0	0	2	1	1	2	0	1	0	2	0
458	16	2	11	3	7	5	4	7	5	14	21	19	64	0	2	1	0	2	1	1	0	1	2	0	0	2	1	1	1	0	0	1	0	0	1	0	0	1	0	1	1	0	1	2	0	0	1	1	0
459	17	2	15	7	13	11	9	8	5	18	35	23	97	0	1	1	0	1	1	2	2	1	2	0	0	2	0	1	1	0	1	1	1	1	0	2	1	1	0	0	1	0	1	0	2	0	2	1	1
460	17	1	12	11	7	8	12	12	4	11	30	15	84	0	1	0	1	2	1	2	2	0	0	2	2	0	1	0	2	0	1	1	0	0	0	2	0	0	0	1	1	1	1	2	1	0	1	2	1
461	14	1	1	2	3	4	2	1	2	1	6	3	17	0	0	0	0	0	0	0	0	1	1	0	0	0	0	0	0	0	0	0	0	0	0	0	1	0	0	0	0	0	0	0	0	0	0	0	1
462	17	1	2	2	1	1	1	2	2	4	5	6	17	0	0	0	0	0	0	1	0	0	0	0	0	1	1	0	0	0	0	0	1	1	0	0	0	0	0	0	0	0	0	0	0	0	1	1	0
463	15	1	0	1	2	0	0	1	0	1	3	1	5	0	0	0	1	1	0	0	0	0	0	0	0	0	1	1	0	0	0	0	0	0	0	0	0	0	0	0	0	0	0	0	0	0	0	0	0
464	15	2	2	2	2	3	1	3	2	4	6	6	21	0	1	0	1	1	0	0	1	1	1	0	0	1	1	0	1	0	0	0	0	0	0	1	0	1	0	0	0	0	0	1	0	0	0	1	0
465	15	1	1	2	0	2	0	3	1	1	3	2	12	0	0	1	0	2	0	1	0	0	1	0	0	0	0	0	0	0	0	0	0	0	0	0	0	0	0	0	0	0	0	0	0	0	0	1	0
466	16	1	4	5	9	3	0	5	1	2	18	3	30	0	1	2	2	2	0	1	0	0	1	0	0	0	1	0	0	0	0	0	0	0	0	1	0	0	0	0	1	0	0	2	0	0	0	2	0
467	16	2	1	2	4	1	2	2	0	1	7	1	14	0	0	1	0	2	0	0	0	0	0	1	0	0	2	1	1	0	0	0	0	0	0	0	0	0	0	0	0	0	0	1	0	0	0	0	0
468	17	2	2	1	2	3	1	1	1	0	5	1	11	0	0	1	1	1	0	0	0	0	1	0	0	0	2	0	0	0	0	0	0	0	0	0	0	0	0	0	1	0	0	1	0	0	0	1	0
469	14	1	10	6	4	5	3	8	4	7	20	11	52	0	1	1	1	2	1	0	0	1	1	1	1	1	2	0	1	0	2	0	0	0	0	0	0	0	0	2	1	0	2	2	2	0	0	2	1
470	16	1	9	7	1	5	7	6	6	13	17	19	59	1	1	1	1	2	1	1	1	1	1	0	0	0	1	1	1	0	1	1	0	1	0	1	0	1	1	1	1	0	1	2	1	1	0	0	1
471	16	1	5	5	3	9	5	5	6	15	13	21	59	0	1	1	0	2	1	0	1	1	1	1	1	0	1	1	1	0	1	1	1	1	0	1	1	0	1	1	0	0	0	2	0	0	0	1	1
472	17	2	19	14	9	8	9	11	3	11	42	14	90	0	1	1	2	2	0	1	2	2	1	1	0	1	1	1	2	2	1	1	0	1	1	2	1	1	0	1	2	2	2	2	2	1	0	1	1
473	16	2	16	10	10	8	14	14	7	18	36	25	108	0	2	2	2	1	0	1	1	2	2	0	0	1	1	0	2	0	2	0	1	2	2	1	1	1	0	1	2	2	2	2	0	1	0	1	1
474	16	2	9	6	5	4	6	7	3	13	20	16	61	0	2	1	1	2	0	0	1	2	0	0	0	0	1	1	2	0	1	0	0	0	0	0	1	0	0	1	1	0	2	2	0	0	0	1	1
475	15	2	5	11	5	8	8	6	2	14	21	16	61	0	1	1	2	2	0	1	0	0	1	1	1	0	1	1	1	0	0	2	1	1	0	0	1	0	0	0	1	0	0	0	0	0	0	1	0
476	17	1	19	15	8	10	15	8	4	16	42	20	100	0	1	0	1	2	1	1	1	1	1	2	2	2	2	0	1	2	2	2	1	2	0	2	0	0	0	0	1	1	1	1	1	1	0	1	1
477	18	2	2	0	0	0	0	1	1	0	2	1	7	0	0	0	0	1	0	0	0	0	0	0	0	0	1	0	0	0	0	0	0	0	0	1	0	1	0	0	0	0	0	2	0	0	0	0	0
478	16	1	8	5	3	2	5	1	4	10	16	14	45	0	0	0	1	1	1	0	0	0	1	0	0	0	1	1	1	0	1	0	0	0	0	0	0	0	0	0	1	0	1	2	0	1	0	0	0
479	17	1	3	1	2	6	4	6	2	1	6	3	27	0	0	1	1	2	0	1	2	0	1	0	1	0	1	0	1	0	0	0	0	1	0	1	1	1	0	0	1	0	0	2	0	0	0	1	0
480	16	1	1	0	1	0	0	0	1	0	2	1	4	0	0	0	0	1	0	0	0	0	0	0	0	0	1	0	0	0	0	0	0	0	0	0	0	0	0	0	0	0	0	1	0	0	0	0	0
541	12	1	4	0	8	4	4	0	0	2	12	2	23	0	0	0	0	0	0	0	0	0	0	1	0	0	1	0	0	0	0	0	0	0	0	0	0	0	0	0	0	0	2	2	0	0	0	0	0
542	13	1	2	1	2	2	0	0	0	0	5	0	9	0	0	0	0	1	0	0	0	0	1	0	0	0	2	0	0	0	0	0	0	0	0	0	0	0	0	0	0	0	0	2	0	0	0	0	0
543	11	1	4	0	9	4	4	0	0	2	13	2	24	0	0	0	0	0	0	0	0	0	0	1	0	0	1	0	0	0	0	0	0	0	0	0	0	0	0	0	0	0	2	2	0	0	0	0	0
544	16	2	8	5	7	4	6	11	4	1	20	5	48	0	0	2	2	0	0	2	2	2	0	0	0	0	2	0	0	2	0	0	0	0	0	0	2	2	0	2	1	2	1	2	0	0	0	0	0
545	12	2	11	8	6	10	10	4	7	8	25	15	73	0	0	1	0	2	0	0	1	0	2	0	1	1	1	1	0	0	1	0	0	0	0	2	1	0	0	1	1	2	1	2	0	1	0	1	0
546	12	2	8	5	7	4	6	10	4	1	20	5	47	0	0	2	2	0	0	2	2	1	0	0	0	0	2	0	0	2	0	0	0	0	0	0	2	2	0	2	1	2	1	2	0	0	0	0	0
547	14	2	9	7	6	8	3	8	4	5	22	9	55	0	1	2	2	2	1	2	0	1	2	1	0	1	1	0	1	0	0	1	0	0	0	1	0	1	0	1	1	0	1	2	0	1	0	1	0
548	12	2	3	5	6	4	4	2	0	4	14	4	32	0	0	0	0	0	0	0	2	2	0	0	0	0	2	0	0	0	0	2	0	2	0	0	2	0	0	0	0	2	0	0	0	0	0	0	0
549	11	2	16	8	2	8	12	9	6	16	26	22	87	0	0	0	0	1	1	0	0	1	0	1	1	0	0	1	1	1	2	1	0	1	1	2	1	2	2	1	2	2	1	2	1	0	2	0	2
550	13	1	8	6	4	7	7	3	2	5	18	7	45	0	0	1	1	0	1	0	1	0	1	0	0	0	1	0	1	1	0	1	0	0	1	1	2	0	0	1	2	0	1	0	0	1	2	1	1
551	13	1	4	1	0	3	2	1	1	0	5	1	12	0	0	1	0	1	0	0	1	0	1	0	0	1	2	0	0	0	0	0	0	0	0	0	0	0	0	0	0	0	1	2	0	0	0	1	0
552	12	1	2	4	5	3	2	4	0	3	11	3	27	0	0	2	1	0	0	0	0	2	1	0	0	0	2	0	0	0	2	0	0	0	0	0	0	0	0	0	0	0	0	0	0	0	1	0	0
553	14	1	8	4	7	6	5	3	1	8	19	9	48	0	1	1	2	0	0	1	1	1	2	0	0	1	1	0	0	1	0	0	0	0	0	1	0	0	0	0	1	1	1	1	1	0	0	1	1
554	11	1	7	5	6	5	5	5	6	14	18	20	61	0	1	2	1	1	1	0	0	1	1	0	1	1	1	1	0	0	1	1	0	1	0	1	0	2	0	0	0	1	1	1	0	0	1	1	1
555	14	1	7	6	8	6	6	6	5	4	21	9	55	0	0	1	1	1	0	2	1	0	0	0	0	1	1	0	0	0	0	0	0	0	0	1	0	0	0	2	1	0	0	0	2	0	0	2	0
556	16	2	10	5	7	7	3	3	3	10	22	13	51	0	1	1	1	1	0	0	0	0	1	1	1	2	1	0	0	0	1	0	0	0	1	1	0	2	0	0	2	0	0	2	0	0	0	1	1
557	14	2	8	3	7	8	3	8	4	8	18	12	58	2	1	1	1	1	1	2	0	1	1	1	2	1	1	0	1	2	0	1	0	1	1	2	1	1	1	1	2	0	1	1	1	1	0	0	1
558	12	2	8	3	5	5	1	3	5	7	16	12	43	0	1	1	1	1	1	0	1	0	0	0	0	1	1	1	1	0	0	0	0	1	0	0	1	0	1	0	2	0	0	2	0	0	1	1	1
559	15	2	8	7	2	6	4	2	2	4	17	6	39	0	0	1	1	0	1	0	0	0	2	2	0	0	2	0	1	0	0	0	0	0	0	1	1	0	0	0	1	0	1	2	1	0	1	1	1
560	12	2	10	3	0	8	3	5	5	1	13	6	39	0	0	1	1	1	0	0	0	0	2	0	0	2	2	0	1	2	0	0	0	0	0	2	2	2	0	0	2	2	1	2	0	0	0	1	0
561	11	2	10	5	6	5	4	5	7	3	21	10	51	0	1	1	2	1	1	1	0	0	1	0	0	0	1	0	0	0	0	0	0	0	0	1	0	1	1	1	1	0	1	2	1	0	1	0	0
562	13	1	3	1	4	1	4	2	1	1	8	2	18	0	0	0	1	1	0	0	0	0	1	0	0	0	2	0	1	1	1	0	0	0	0	0	0	0	0	0	1	0	1	1	0	0	0	0	0
563	14	1	6	4	6	1	6	4	1	3	16	4	32	0	0	1	1	1	0	0	1	0	1	0	1	0	1	0	1	0	2	0	0	0	0	0	0	0	0	0	0	0	2	2	0	0	1	0	0
564	13	1	3	2	4	1	4	2	1	2	9	3	22	0	0	0	1	1	0	0	0	0	1	0	0	0	2	0	1	0	1	0	0	0	0	0	0	0	0	0	1	0	1	1	0	0	0	0	0
565	14	1	3	3	5	5	5	7	2	4	11	6	39	0	0	2	1	2	0	1	1	1	1	0	0	1	2	0	0	0	2	1	0	0	0	2	1	0	0	0	0	0	0	1	0	0	0	1	0
566	15	1	6	2	3	6	5	1	2	5	11	7	33	0	1	1	1	2	0	0	1	0	2	0	0	1	1	0	0	0	1	0	0	0	0	1	1	0	0	0	2	0	1	2	0	0	0	1	0
567	15	1	11	8	10	9	7	6	5	4	29	9	65	0	0	2	1	2	0	0	0	1	2	1	0	1	1	0	0	0	1	0	0	0	0	1	0	1	0	0	1	0	1	2	0	0	1	2	0
568	15	2	16	13	11	12	13	14	6	17	40	23	112	1	1	2	2	2	1	1	1	2	1	2	1	1	1	1	1	0	0	1	0	1	1	1	0	1	0	1	2	1	2	2	1	1	1	2	1
569	15	2	6	3	7	9	3	8	5	2	16	7	46	0	0	2	0	2	0	2	1	2	1	0	0	0	2	0	0	0	0	0	0	0	1	0	2	2	2	2	2	0	2	2	0	0	0	1	0
570	12	2	4	3	5	3	5	0	2	4	12	6	31	0	0	0	0	2	0	0	1	0	1	0	0	0	1	0	0	0	1	0	0	0	0	2	0	0	0	0	1	0	0	2	0	0	0	1	0
571	13	2	0	5	0	3	0	2	0	0	5	0	14	0	0	2	2	0	0	0	0	0	1	0	0	0	2	0	0	0	0	0	0	0	0	0	0	0	0	0	0	0	0	0	0	0	0	0	0
572	12	2	10	9	10	6	8	4	3	3	29	6	55	0	0	1	1	0	0	1	1	1	1	0	0	1	1	0	0	0	0	0	0	0	0	1	1	2	0	0	2	0	2	0	2	0	0	2	1
573	15	2	2	1	3	7	5	5	0	2	6	2	27	0	0	1	0	0	0	1	1	1	2	1	1	0	1	0	1	0	0	0	0	0	0	1	1	0	0	0	1	0	0	0	0	1	0	1	0
574	14	1	4	3	0	0	2	1	1	4	7	5	17	0	0	0	1	2	0	0	1	1	0	0	0	0	2	0	0	0	2	0	0	0	0	2	0	0	0	0	0	0	2	2	0	0	0	0	0
575	17	1	0	2	1	6	2	4	2	4	3	6	22	0	0	0	1	2	0	0	0	0	0	0	0	0	0	0	0	0	0	0	0	0	0	0	0	0	0	0	0	0	0	0	0	0	0	0	0
576	17	1	3	5	8	6	4	2	1	1	16	2	32	0	0	0	0	0	1	0	0	0	1	0	0	0	2	0	0	0	1	0	0	0	0	0	0	0	0	0	0	0	0	2	0	1	0	2	0
577	16	1	5	1	2	6	1	3	1	2	8	3	25	0	0	2	0	1	0	0	0	1	1	2	0	0	0	0	0	0	1	0	0	0	1	0	1	0	0	1	0	2	2	0	1	0	0	1	0
578	15	1	10	7	3	8	8	11	6	15	20	21	74	0	1	1	1	0	2	1	2	2	1	2	1	0	0	0	2	0	1	2	1	1	1	1	1	1	0	1	1	1	0	1	0	1	0	1	1
579	15	1	11	10	4	15	12	13	9	14	25	23	94	0	1	0	1	0	2	2	2	2	1	2	0	1	1	0	2	0	1	1	0	1	1	0	2	2	1	1	2	0	0	0	0	1	2	1	0
580	16	2	5	8	9	8	8	5	5	11	22	16	67	0	1	1	1	1	0	0	1	0	2	1	0	0	2	0	1	0	1	0	0	0	1	1	0	2	1	1	0	0	0	2	1	1	0	0	1
581	16	2	5	6	7	3	1	4	3	4	18	7	40	0	0	1	1	1	0	0	0	1	1	0	0	1	1	0	0	0	0	0	0	0	0	1	0	1	0	0	0	0	1	2	0	1	0	0	1
582	14	2	10	2	3	7	3	1	1	9	15	10	40	0	1	0	1	1	1	0	1	0	2	0	0	1	1	1	1	0	0	0	0	0	0	1	1	0	1	0	2	0	0	2	0	0	1	1	1
583	14	1	3	2	1	2	5	1	1	3	6	4	19	0	1	0	0	2	0	0	2	0	1	0	0	0	2	0	1	0	1	0	0	0	0	0	0	0	0	0	1	0	0	2	0	0	0	0	0
584	13	1	1	5	4	5	3	2	0	3	10	3	26	0	0	0	1	0	0	0	1	2	1	0	0	0	2	0	0	0	2	0	0	0	0	1	1	0	0	0	0	0	0	0	0	0	0	1	0
585	16	1	6	5	6	1	6	4	1	3	17	4	33	0	0	1	1	1	0	1	1	0	1	0	0	0	2	0	1	0	2	0	0	0	0	0	0	0	0	0	0	0	2	2	0	0	1	0	0
586	13	2	8	6	3	6	4	5	4	5	17	9	44	0	0	2	1	1	0	1	1	0	1	0	0	0	1	0	1	0	1	1	0	1	0	1	1	2	0	0	2	0	1	0	0	1	2	1	0
587	15	2	6	2	7	4	4	4	1	3	15	4	36	0	0	1	1	0	0	1	1	1	1	0	0	1	1	0	0	0	1	0	0	0	0	1	1	0	0	0	1	0	1	1	0	0	1	1	0
588	17	2	4	3	5	5	4	3	2	6	12	8	37	0	1	1	1	1	0	1	1	0	1	0	0	1	1	0	0	0	1	0	0	0	1	1	1	0	0	1	1	0	1	1	0	0	0	1	0
589	15	1	0	2	5	8	2	3	2	0	7	2	23	0	0	1	1	2	0	0	1	0	2	1	0	0	2	0	0	0	0	0	0	0	0	0	1	0	0	0	0	0	0	0	0	0	0	1	0
590	16	1	2	2	5	5	2	1	2	2	9	4	23	0	0	1	1	1	0	0	0	0	2	0	0	0	2	1	0	0	1	0	0	0	0	1	0	1	0	0	0	0	0	2	0	0	0	2	0
591	14	1	3	3	5	4	1	6	7	9	11	16	41	0	1	0	2	1	1	2	0	1	1	0	0	0	1	0	1	0	1	0	0	1	1	0	0	0	0	1	0	0	1	1	0	0	0	1	1
592	17	2	13	4	8	7	3	9	4	16	25	20	70	0	1	0	0	1	0	2	1	1	2	0	1	1	1	0	2	0	1	1	0	1	0	0	0	2	0	0	1	0	1	2	2	0	1	1	1
593	15	2	12	5	7	6	4	6	5	4	24	9	52	0	0	1	1	1	0	1	1	2	1	0	1	2	1	1	0	0	1	0	0	0	1	1	1	1	0	2	2	1	0	2	1	0	0	1	0
594	17	2	5	1	6	7	5	8	1	4	12	5	40	0	0	1	0	2	0	1	1	0	2	2	2	1	1	2	2	0	0	0	0	0	0	0	0	0	0	0	1	0	0	2	0	0	0	1	0
595	15	1	7	11	5	11	9	7	9	12	23	21	76	1	1	0	2	2	0	1	1	0	1	2	1	0	1	0	2	0	1	1	1	1	1	2	2	0	0	1	0	0	1	2	1	1	1	1	1
596	15	1	10	8	7	8	4	7	11	11	25	22	72	1	1	1	2	1	0	1	1	0	1	0	0	0	1	0	1	0	0	1	0	0	1	1	1	1	1	1	2	0	1	2	0	0	1	1	1
597	17	1	4	3	2	2	2	0	2	1	9	3	18	0	0	0	0	1	0	0	0	0	1	0	0	0	2	0	0	0	1	0	0	0	0	0	0	2	0	0	2	0	0	2	0	0	0	1	0
598	17	2	11	6	17	10	6	10	5	10	34	15	80	0	0	1	1	1	2	1	1	0	1	2	1	0	2	1	2	0	1	1	0	1	1	0	0	1	1	0	1	1	1	1	1	2	0	0	0
599	17	2	10	7	6	9	8	3	3	12	23	15	65	0	1	1	1	2	0	0	1	1	2	0	0	1	1	1	0	0	0	0	0	1	1	1	0	0	1	0	1	0	2	1	0	1	1	1	1
600	17	2	13	6	12	12	10	8	7	10	31	17	85	0	1	1	1	2	0	1	1	1	2	1	1	2	1	1	2	0	0	1	0	1	0	1	1	1	1	0	0	0	2	0	2	1	1	1	1
661	14	1	7	7	9	9	6	4	3	9	23	12	60	0	0	1	1	1	1	1	0	0	1	0	0	0	1	0	0	0	0	1	0	0	0	2	1	0	0	0	1	0	1	2	0	2	0	2	1
662	13	1	3	2	0	5	2	3	3	7	5	10	32	0	0	0	0	1	1	1	1	0	0	0	0	0	1	0	0	0	0	0	0	0	0	0	0	0	0	0	0	0	0	1	0	1	0	1	1
663	13	1	7	4	5	7	2	3	6	7	16	13	45	0	1	2	1	2	0	0	1	0	0	0	0	1	1	0	0	0	1	0	0	0	0	2	0	2	0	1	0	0	0	2	0	0	1	2	1
664	12	2	13	7	6	13	8	12	3	12	26	15	81	0	1	2	1	1	1	2	2	1	2	2	2	1	1	0	1	0	1	1	0	1	0	1	1	0	1	1	1	1	2	2	0	1	1	1	1
665	15	1	5	4	1	2	1	3	1	7	10	8	24	0	0	1	1	1	0	1	0	0	0	0	1	1	1	0	0	0	1	0	0	0	1	0	0	0	0	0	0	0	0	1	2	0	0	0	1
666	12	2	5	5	5	7	6	4	3	5	15	8	43	0	0	1	1	1	0	1	1	1	1	0	0	1	1	0	0	0	0	0	0	0	0	1	0	1	1	1	1	0	1	1	0	0	0	1	0
667	11	2	16	6	15	10	10	10	1	18	37	19	89	0	2	1	1	1	0	0	2	2	2	1	2	2	0	1	0	0	0	0	0	1	0	0	0	0	0	0	2	0	2	2	2	2	1	1	1
668	12	2	6	6	5	10	6	3	5	4	17	9	47	0	0	0	2	0	0	0	0	0	1	2	2	0	2	0	0	0	0	0	0	0	0	1	2	2	0	2	0	0	0	1	0	0	0	2	2
669	12	2	16	8	13	10	11	3	3	10	37	13	79	0	0	0	0	2	0	0	1	0	1	1	0	1	2	0	0	0	2	0	0	0	0	0	0	1	0	0	1	0	2	2	2	1	2	2	1
670	12	1	4	3	7	7	3	8	3	5	14	8	43	0	1	1	1	1	1	2	1	1	1	1	0	0	1	0	1	0	2	0	0	0	1	0	1	1	0	1	1	0	1	2	0	2	0	0	0
671	11	1	4	2	1	4	1	2	1	1	7	2	21	0	0	0	2	0	0	1	0	1	1	0	0	0	0	0	0	0	0	0	1	0	0	1	0	1	0	0	0	0	2	1	0	0	1	1	0
672	13	1	6	2	6	3	4	1	1	3	14	4	30	0	0	0	2	0	0	0	0	1	1	0	0	0	1	0	0	0	1	0	0	0	0	1	0	0	0	0	1	0	2	2	0	0	1	2	1
673	14	1	4	4	1	4	3	5	2	12	9	14	39	0	0	1	1	2	1	0	0	1	1	0	0	0	1	1	1	0	0	0	0	1	1	0	0	0	0	0	1	0	1	1	0	0	0	0	1
674	14	1	1	3	7	3	5	6	1	2	11	3	30	0	0	1	2	2	0	1	2	1	0	0	0	0	1	0	1	0	0	0	0	0	0	1	0	0	0	0	0	0	0	1	0	0	0	1	0
675	14	1	2	2	2	4	3	3	1	8	6	9	27	0	0	2	2	2	1	0	0	1	1	0	0	0	1	0	0	0	0	0	0	0	0	0	0	0	0	1	0	0	0	2	0	0	0	2	0
676	15	2	14	10	8	7	10	9	5	16	32	21	84	0	1	1	1	1	0	1	1	2	2	1	1	2	1	0	1	1	0	1	1	1	1	2	0	0	0	1	1	1	1	2	0	1	0	0	1
677	14	2	11	6	6	9	4	7	5	15	23	20	71	0	1	1	0	1	0	1	0	1	1	1	0	0	1	1	0	0	1	0	0	1	1	1	1	0	1	1	0	0	1	2	1	1	1	1	1
678	15	2	4	3	3	2	0	5	1	3	10	4	23	0	1	2	1	2	0	2	0	1	2	0	0	0	2	0	0	0	0	0	0	0	0	1	0	1	0	0	0	0	0	2	0	0	0	0	0
679	14	2	5	2	4	4	6	1	2	2	11	4	29	1	1	0	0	1	0	0	0	0	1	0	0	0	1	0	0	0	1	0	0	0	0	0	0	0	0	0	1	0	1	1	0	0	0	1	0
680	13	2	5	3	2	4	1	2	1	2	10	3	24	0	1	1	2	1	0	0	0	0	1	0	0	0	2	0	0	0	0	0	0	0	0	1	0	0	0	0	0	0	1	2	0	0	1	0	0
681	14	2	9	7	6	5	6	5	0	6	22	6	48	0	1	0	1	2	0	0	1	0	1	0	2	1	2	0	1	0	0	0	0	0	0	0	0	0	0	0	1	0	1	2	0	0	0	1	1
682	16	1	1	0	2	0	2	2	1	3	3	4	12	1	1	1	0	0	0	0	0	0	0	0	0	0	0	0	0	0	0	0	0	0	0	0	0	0	0	0	0	0	0	1	0	0	0	0	0
683	13	1	8	6	6	7	6	4	2	3	20	5	46	0	1	0	1	2	0	1	1	0	1	2	1	0	2	0	1	0	0	0	0	0	0	1	0	0	0	0	1	0	1	1	1	1	0	1	0
684	14	1	9	4	4	4	5	3	4	8	17	12	43	0	1	0	1	2	0	0	0	1	1	1	1	0	2	0	1	0	1	0	0	0	0	1	1	2	0	0	1	0	1	2	1	1	1	0	0
685	15	1	5	5	8	8	8	4	3	1	18	4	46	2	0	0	1	1	0	1	1	0	1	1	0	0	2	0	1	0	0	0	0	0	0	1	1	0	0	0	1	0	0	2	0	1	0	2	0
686	15	1	7	8	7	9	6	3	3	7	22	10	53	0	1	0	1	1	1	0	1	0	2	1	0	0	1	0	1	0	1	1	0	0	1	1	0	0	0	0	1	0	1	2	0	0	1	2	0
687	14	1	6	2	6	4	4	8	1	8	14	9	39	0	1	1	0	2	0	2	1	0	1	0	0	0	2	0	1	0	1	0	0	0	1	0	1	0	0	0	1	0	1	2	1	1	0	0	1
688	15	2	1	1	0	1	1	2	0	2	2	2	9	0	0	0	0	1	0	0	0	0	1	0	0	0	0	0	0	0	0	0	0	0	0	1	0	0	0	0	0	0	1	0	0	0	0	0	0
689	13	2	7	5	5	3	8	3	1	6	17	7	45	0	1	0	0	1	1	0	0	1	0	2	1	0	1	0	0	1	0	1	0	0	0	1	0	0	0	0	0	0	0	0	1	0	1	0	0
690	16	2	5	9	11	9	11	9	12	12	25	24	83	0	0	0	2	2	1	1	0	0	2	0	0	2	2	1	2	0	2	0	0	2	0	2	2	2	0	0	0	0	0	0	0	2	0	1	0
691	17	2	6	1	6	3	6	6	1	4	13	5	37	0	0	1	0	0	0	2	2	0	0	1	1	1	0	0	1	0	0	0	0	0	0	1	0	0	0	0	1	0	1	0	0	1	0	1	2
692	15	2	13	7	4	7	8	5	2	13	24	15	67	0	2	0	2	2	2	2	2	1	1	2	0	0	1	1	0	0	2	0	0	1	1	0	0	0	1	1	2	1	1	2	1	0	0	0	0
693	15	2	4	4	3	3	0	3	1	3	11	4	26	0	1	0	0	1	0	1	0	0	1	1	0	1	0	0	0	0	0	0	0	0	0	1	0	0	0	0	0	0	1	1	0	0	0	0	0
694	14	2	2	6	3	6	3	8	1	7	11	8	39	0	2	0	2	2	0	1	1	1	0	2	1	0	1	0	1	0	1	1	2	0	0	1	0	0	0	0	1	0	0	1	0	1	0	2	0
695	16	1	7	3	0	9	2	7	5	8	10	13	45	0	0	2	1	1	0	2	1	1	1	1	0	0	1	1	0	0	0	1	0	1	1	0	0	2	0	1	2	0	2	1	2	1	0	1	1
696	14	1	8	4	2	8	6	7	1	7	14	8	45	0	1	1	1	2	0	2	1	0	1	0	1	0	1	0	1	0	0	0	0	1	0	0	1	0	0	0	1	1	1	2	0	1	1	1	0
697	16	1	14	12	11	13	11	13	9	22	37	31	110	0	1	2	1	1	2	2	0	1	2	0	0	0	1	1	2	1	1	2	1	1	1	0	1	1	2	2	1	1	1	1	2	1	0	2	1
698	17	1	11	6	3	6	3	9	3	10	20	13	60	0	1	0	1	2	0	1	2	1	2	0	0	0	1	1	2	0	1	0	0	0	0	1	1	0	0	0	0	0	2	2	0	1	1	0	0
699	14	1	8	3	4	4	4	5	3	9	15	12	43	0	1	0	0	2	1	1	0	1	2	0	1	0	2	0	0	0	1	0	0	0	0	1	0	2	0	0	1	0	2	2	0	1	0	1	0
700	15	2	4	4	4	3	0	4	0	4	12	4	26	0	1	0	0	2	0	0	0	0	1	0	0	0	1	0	1	0	0	0	0	0	0	1	0	0	0	0	1	0	1	1	1	0	0	1	0
701	17	2	14	4	7	9	9	14	2	21	25	23	92	0	2	1	0	1	2	1	1	2	2	2	1	0	1	2	2	0	1	0	0	0	1	0	1	0	1	0	1	0	1	2	2	0	1	0	2
702	15	2	10	4	5	7	2	8	2	8	19	10	51	0	1	2	0	2	0	1	2	1	2	0	0	0	1	1	1	0	0	0	0	1	0	0	0	0	0	1	1	0	2	1	0	0	1	2	1
703	15	2	10	9	5	8	5	6	2	14	24	16	65	0	1	1	1	0	0	0	2	0	1	2	1	2	1	2	1	0	0	0	0	1	1	2	0	0	0	0	1	0	2	2	0	0	0	1	0
704	16	2	4	4	1	2	0	3	2	2	9	4	22	0	0	0	0	1	0	1	0	0	1	0	0	0	1	0	0	0	0	0	0	1	0	0	0	0	0	0	1	0	1	1	0	0	0	0	0
705	14	2	7	6	2	4	2	4	1	4	15	5	35	0	0	1	1	1	0	1	0	0	2	0	0	1	0	1	0	0	0	0	0	1	0	1	0	0	0	0	1	0	1	1	0	0	0	1	0
706	17	1	1	1	2	2	3	6	2	7	4	9	25	0	0	1	1	1	0	2	2	1	1	0	1	0	1	0	0	0	1	0	0	1	0	1	0	0	0	1	0	0	0	1	0	0	0	1	1
707	15	2	7	6	7	10	3	7	3	4	20	7	49	0	1	1	1	1	0	1	0	1	1	1	0	0	1	0	0	0	0	0	0	0	0	0	0	0	0	0	0	0	2	2	0	0	0	2	0
708	15	1	12	5	3	13	10	7	6	4	20	10	65	0	1	1	0	0	1	1	0	0	1	1	0	0	1	0	1	0	0	0	0	0	0	1	1	1	1	1	1	0	0	1	2	2	1	0	0
709	16	2	20	10	14	14	9	13	7	24	44	31	119	0	1	1	2	1	1	2	2	2	2	1	1	2	1	0	1	0	2	2	1	1	1	0	0	2	1	1	2	1	2	2	0	2	2	1	1
710	16	2	6	3	1	6	4	1	2	3	10	5	30	0	0	0	0	1	0	0	0	0	2	0	0	0	2	0	0	0	0	0	0	0	0	2	0	0	0	0	1	0	2	2	0	0	0	0	0
711	16	2	4	1	9	2	0	3	0	5	14	5	28	0	0	1	0	2	1	1	0	0	1	0	0	0	2	1	0	0	1	0	0	0	0	1	0	0	0	0	1	0	1	2	0	0	0	0	0
712	16	1	4	2	1	4	4	3	2	3	7	5	24	0	0	0	1	2	0	1	2	0	1	1	0	0	2	0	1	0	1	0	0	0	0	1	0	0	0	0	0	0	1	2	0	1	0	0	0
713	18	1	4	5	2	8	10	7	5	7	11	12	49	0	0	0	1	1	0	1	2	1	0	1	0	0	1	0	1	0	0	1	0	0	0	0	1	0	0	0	0	0	1	2	0	0	0	2	0
714	15	1	8	2	9	8	2	4	7	9	19	16	55	0	1	0	0	2	1	1	0	0	2	0	0	0	1	1	0	0	1	0	0	0	1	0	0	0	1	0	0	0	1	2	1	0	1	2	0
715	15	1	5	0	0	3	5	2	1	5	5	6	23	0	1	0	0	2	0	0	1	0	1	0	0	1	1	0	1	0	1	0	0	0	0	0	0	0	0	0	0	0	2	2	0	0	0	1	0
716	17	1	10	6	5	6	6	5	4	13	21	17	59	0	1	0	0	2	0	1	1	1	1	1	1	0	1	1	0	1	1	1	1	1	1	1	0	2	0	0	1	1	2	2	1	1	0	1	0
717	16	1	12	8	6	9	6	8	3	12	26	15	69	0	1	1	1	0	1	1	1	1	1	1	1	0	1	2	1	0	2	0	0	1	0	0	2	0	1	2	1	1	1	1	1	0	1	1	1
718	16	2	11	3	3	5	5	3	2	4	17	6	42	0	1	0	0	2	0	0	2	0	2	0	0	1	2	0	2	0	1	0	0	0	0	0	0	0	0	0	1	0	2	2	0	0	0	1	1
719	16	2	11	5	10	8	5	3	1	5	26	6	54	0	1	0	1	1	0	1	0	1	1	1	1	2	2	0	0	0	0	0	0	0	0	2	1	0	1	0	1	0	2	2	1	1	0	1	0
720	17	2	7	3	4	6	3	1	1	4	14	5	32	0	1	0	1	1	0	0	1	0	2	0	0	0	1	0	0	0	1	0	0	0	0	0	1	0	0	0	0	0	2	2	0	0	0	1	1
774	12	1	9	8	7	7	8	10	2	11	24	13	70	0	1	2	1	2	1	2	1	1	2	1	0	1	2	0	0	0	0	0	0	1	0	1	1	1	0	1	0	0	1	0	0	0	1	1	1
781	14	1	9	6	2	6	7	5	2	9	17	11	49	0	2	0	1	0	0	1	2	1	2	0	1	0	0	0	1	0	0	0	0	2	1	0	0	0	0	0	1	0	1	2	0	0	1	2	1
782	12	2	13	7	9	9	9	9	5	20	29	25	91	0	2	1	1	2	0	1	0	2	2	1	1	2	1	2	0	0	0	0	0	1	0	1	1	1	0	1	1	0	2	1	0	0	2	2	2
783	11	2	14	8	13	9	8	7	3	12	35	15	83	0	2	1	2	0	1	0	0	1	2	1	1	1	2	1	0	0	0	0	0	1	0	1	1	1	0	1	2	0	2	2	1	0	1	2	1
784	12	1	10	7	7	5	7	8	5	11	24	16	69	0	2	1	0	0	1	1	1	1	2	2	1	1	2	0	1	0	0	0	0	2	0	1	0	1	0	2	1	0	1	2	1	0	1	1	1
785	16	1	9	11	1	7	7	9	2	9	21	11	63	0	2	2	2	2	1	1	1	1	2	1	0	2	2	0	0	0	0	0	0	0	1	1	1	1	0	1	1	0	1	0	0	0	1	2	1
786	12	2	8	8	11	4	8	10	5	8	27	13	71	0	0	1	1	0	1	0	0	1	1	0	2	1	0	1	2	1	0	0	0	0	0	1	1	0	0	1	2	0	1	1	0	0	0	2	1
787	12	1	5	2	0	3	4	1	3	4	7	7	22	0	0	0	1	2	0	1	1	0	0	0	0	1	1	0	0	0	0	0	0	1	0	0	0	1	0	0	0	0	2	2	0	0	0	2	1
788	12	2	10	3	9	5	2	3	0	5	22	5	40	0	1	0	1	2	0	1	0	0	2	1	0	1	0	0	1	0	0	0	0	0	0	1	0	0	0	0	2	0	2	2	1	0	1	1	0
789	15	2	1	0	8	4	1	3	0	4	9	4	25	0	1	0	0	2	0	1	0	0	2	0	0	0	1	0	0	0	0	0	0	0	0	1	0	0	0	0	0	0	0	1	0	0	0	1	1
790	15	2	4	1	3	2	1	2	0	4	8	4	21	0	1	0	0	2	0	0	0	0	0	0	0	0	1	0	1	0	0	0	0	0	0	0	0	0	0	0	0	0	2	2	0	0	0	1	0
791	12	1	0	1	3	0	0	1	0	2	4	2	8	0	0	0	0	2	0	0	0	0	0	0	0	0	2	0	0	0	1	0	0	0	0	0	0	0	0	0	0	0	0	0	0	0	0	0	0
792	11	1	8	3	9	4	8	2	7	12	20	19	59	0	0	0	1	2	0	1	1	0	0	0	0	0	2	0	0	0	0	0	0	1	0	0	0	1	0	0	2	0	2	2	0	0	0	1	1
793	13	1	5	3	4	5	5	2	4	3	12	7	31	0	0	1	0	2	0	0	2	0	2	0	0	0	2	0	0	0	0	0	0	0	0	0	0	2	0	0	0	0	2	2	0	0	0	2	0
794	14	1	6	5	3	3	5	1	2	1	14	3	26	0	0	0	2	0	0	0	2	0	2	0	0	0	0	0	0	0	0	0	0	0	0	0	0	0	0	0	1	0	2	2	0	0	0	0	0
795	12	2	5	1	4	2	2	1	0	2	10	2	19	0	1	0	0	2	0	0	1	0	1	0	0	0	1	0	0	0	0	0	0	0	0	0	0	0	0	0	1	0	0	2	0	0	0	1	0
796	15	2	3	1	0	2	0	0	1	1	4	2	9	0	0	0	0	2	0	0	0	0	1	0	0	0	2	0	0	0	0	0	0	0	0	0	0	0	0	0	0	0	0	2	0	0	0	0	0
797	13	1	6	5	7	5	5	1	2	1	18	3	32	0	0	0	2	0	0	0	2	0	2	0	0	0	0	0	0	0	0	0	0	0	0	0	0	0	0	0	1	0	2	2	0	0	0	2	0
798	12	2	4	3	3	1	1	3	1	1	10	2	18	0	1	0	0	1	0	0	0	0	0	0	0	1	1	0	0	0	0	0	0	0	0	0	0	0	0	0	1	0	1	0	0	0	0	0	0
799	14	1	0	2	1	0	0	1	1	1	3	2	7	0	0	0	0	2	0	0	0	0	0	0	0	0	2	0	0	0	1	0	0	0	0	0	0	0	0	0	0	0	0	0	0	0	0	0	0
800	15	1	2	0	5	1	0	0	1	1	7	2	10	0	1	0	0	2	0	0	0	0	0	0	0	0	1	0	0	0	0	0	0	0	0	0	0	1	0	0	0	0	0	2	0	0	0	1	0
801	15	2	5	2	6	4	5	2	1	2	13	3	30	0	1	0	0	2	0	0	0	1	1	1	0	1	1	0	0	1	0	0	0	0	1	1	0	0	0	0	0	0	2	1	0	0	0	1	0
802	18	2	5	2	5	3	1	2	1	4	12	5	28	0	0	0	1	1	0	0	0	1	0	1	0	0	2	0	1	0	1	0	0	0	0	1	0	0	0	0	0	0	2	2	1	0	0	1	1
803	16	2	4	2	7	2	1	3	0	3	13	3	27	0	1	0	0	2	0	0	0	1	0	0	0	0	1	0	1	0	0	0	0	0	1	0	0	0	0	0	0	0	2	1	0	0	0	1	0
804	15	1	2	0	2	1	1	0	1	1	4	2	8	0	1	0	0	2	0	0	1	0	0	0	0	0	1	0	0	0	0	0	0	0	0	0	0	1	0	0	0	0	0	2	0	0	0	1	0
805	14	2	3	2	3	4	5	1	1	1	8	2	25	0	0	0	1	2	0	0	2	0	2	0	0	0	1	0	1	0	0	0	0	0	0	1	0	0	0	0	0	0	1	2	0	0	0	1	1
806	14	1	6	7	5	5	0	2	8	11	18	19	47	0	1	2	2	1	0	0	0	0	2	0	0	1	1	1	0	0	2	0	0	1	1	2	0	2	0	0	1	0	2	2	0	0	0	1	0
807	13	1	6	3	2	4	2	0	4	10	11	14	34	0	1	0	1	1	0	0	0	0	1	0	0	1	1	0	0	0	0	1	0	0	1	0	0	0	0	1	0	0	2	2	0	0	0	0	1
808	16	2	1	1	0	2	1	1	1	3	2	4	11	0	1	0	0	0	0	0	1	0	1	0	0	0	2	0	0	0	0	0	0	0	0	0	0	0	0	0	0	0	0	1	0	0	0	0	0
809	17	2	3	3	0	4	4	1	2	2	6	4	25	1	1	0	1	2	0	0	0	0	2	1	0	0	2	1	0	1	0	0	0	0	0	2	0	0	0	0	1	0	0	0	0	0	0	0	0
810	15	1	7	3	8	7	2	6	3	3	18	6	41	0	1	2	1	1	0	1	0	1	1	0	1	1	1	0	0	0	0	0	0	0	0	1	1	1	2	1	2	0	1	1	0	0	0	1	0
811	14	2	7	4	6	3	3	4	1	9	17	10	43	0	0	1	0	1	0	1	1	1	0	0	0	1	1	0	0	0	0	0	0	1	0	1	0	1	0	0	1	0	0	1	0	0	0	0	1
812	17	2	6	3	4	1	3	1	1	2	13	3	25	0	0	0	1	2	0	0	0	0	0	1	0	0	2	0	0	0	1	0	0	0	0	0	0	0	0	0	1	0	2	2	0	0	0	0	0
813	16	1	6	5	2	5	7	5	4	6	13	10	44	0	1	0	0	1	1	0	1	0	1	1	1	0	2	0	0	0	0	0	0	0	0	1	0	0	0	1	0	0	1	2	0	0	0	1	0
814	13	1	4	5	2	6	4	6	1	6	11	7	36	0	1	2	1	1	0	1	1	0	1	0	1	0	2	0	0	0	0	0	0	0	0	1	1	0	0	0	0	0	1	2	0	0	0	1	0
815	16	2	10	8	2	7	8	5	3	15	20	18	66	0	1	1	1	1	1	0	2	1	1	0	0	0	1	1	0	1	1	0	0	1	0	1	1	1	0	0	0	0	2	1	0	0	1	1	1
816	14	1	1	0	2	3	3	4	3	4	3	7	20	0	0	1	0	2	0	1	0	0	1	0	1	0	1	0	1	0	0	0	0	2	0	0	0	0	0	0	0	0	0	1	0	0	0	1	0
817	15	1	14	4	5	10	6	6	3	6	23	9	56	0	0	1	2	0	1	1	2	2	0	1	0	2	2	0	0	0	0	0	0	2	2	0	2	0	0	2	0	2	2	2	2	2	2	2	0
818	15	2	10	7	2	7	10	3	3	9	19	12	57	0	0	0	2	0	0	1	1	0	2	0	0	1	1	1	0	0	1	0	0	0	0	0	1	0	0	0	1	0	2	2	0	1	0	0	1
819	14	1	6	5	7	8	9	4	9	17	18	26	71	0	1	0	1	2	1	0	2	1	2	0	0	0	1	1	0	0	1	2	0	1	0	0	1	1	0	0	0	0	2	2	0	0	1	2	0
820	14	2	12	6	11	10	6	5	3	4	29	7	61	0	0	1	0	2	0	0	2	2	2	2	0	1	1	0	1	1	0	0	0	0	0	0	0	0	0	0	2	0	1	2	1	0	0	1	0
821	15	2	10	13	10	7	7	8	1	15	33	16	80	0	1	0	2	1	1	1	1	2	1	0	0	0	1	2	2	0	1	0	0	1	1	0	2	0	0	0	1	0	2	2	0	0	1	0	0
822	15	1	2	0	2	2	0	0	2	2	4	4	12	0	1	0	0	0	0	0	0	0	1	0	0	0	2	0	0	0	0	0	0	0	0	0	0	0	0	1	0	0	1	0	0	0	0	0	0
823	15	2	3	3	3	1	0	1	0	2	9	2	15	0	1	0	2	2	0	0	0	0	0	0	0	0	2	0	0	0	0	0	0	0	0	0	0	0	0	0	0	0	2	0	0	0	0	0	0
824	15	2	4	1	1	3	1	2	1	5	6	6	20	0	1	1	1	2	0	0	0	0	0	0	0	1	1	1	0	0	0	0	0	0	0	0	0	1	1	0	1	0	0	0	0	0	0	0	0
825	15	1	4	0	0	3	3	0	1	2	4	3	14	0	1	0	0	2	0	0	1	0	1	0	0	0	2	0	0	0	1	0	0	0	0	0	0	0	0	0	0	0	2	2	0	0	0	1	0
826	17	1	2	3	3	4	2	3	2	6	8	8	28	0	1	0	1	1	0	0	0	1	1	0	0	0	1	0	1	0	1	0	0	1	0	1	0	0	0	0	0	0	0	1	0	0	0	1	0
827	15	2	4	2	0	5	0	1	1	2	6	3	16	0	1	1	1	2	0	0	0	0	2	0	0	0	1	0	0	0	0	0	0	0	0	0	0	1	1	0	0	0	2	0	0	0	0	0	0
828	16	1	2	2	2	4	2	2	2	6	6	8	24	0	1	0	1	1	0	0	0	0	1	1	1	0	1	1	1	0	1	0	0	0	0	1	0	0	0	0	0	0	0	1	0	0	0	0	0
829	15	2	12	8	10	11	2	5	2	1	30	3	53	0	0	1	0	2	0	0	2	2	2	2	0	1	1	1	1	0	0	0	0	0	0	0	0	0	0	0	2	0	1	2	1	0	0	1	0
830	15	2	14	8	3	3	6	4	1	7	25	8	47	0	0	1	0	2	0	0	2	0	1	0	0	0	1	0	0	0	0	0	0	1	0	1	2	0	0	0	2	0	2	2	0	0	2	0	0
831	15	2	9	4	1	9	3	5	3	9	14	12	49	0	0	1	0	2	0	0	0	2	2	1	0	0	1	0	1	0	0	1	0	2	2	1	0	0	1	2	1	2	2	1	2	0	0	2	0
832	14	1	4	6	1	7	8	7	2	9	11	11	48	0	1	2	1	1	1	0	2	1	2	1	1	0	1	1	1	0	0	0	0	1	1	0	0	0	0	0	1	0	1	2	0	0	0	1	0
833	16	1	4	5	6	4	5	2	2	6	15	8	37	0	1	0	1	1	1	0	2	1	2	0	1	0	1	1	0	0	1	0	0	0	1	0	1	0	0	0	1	0	0	2	0	0	0	1	0
834	16	1	1	2	0	3	1	1	0	1	3	1	9	0	0	0	1	2	0	0	0	0	1	0	0	0	2	0	0	0	1	0	0	0	0	0	0	0	0	0	0	0	1	0	0	0	0	1	0
835	16	1	5	8	5	6	6	7	10	14	18	24	69	1	1	1	1	2	1	2	0	0	1	0	1	0	1	0	0	0	1	1	0	1	0	0	0	1	0	0	1	0	1	1	0	1	0	1	1
836	15	1	8	9	7	8	6	9	12	18	24	30	84	2	1	2	2	2	1	1	0	1	2	1	1	1	1	0	0	1	2	0	0	1	0	0	0	1	0	0	1	0	1	2	0	1	0	1	1
837	15	2	5	2	2	3	0	3	1	5	9	6	23	0	1	1	0	1	0	0	0	0	0	0	1	0	2	0	1	0	0	0	0	0	0	0	0	0	0	0	0	0	2	2	0	1	0	0	0
838	16	2	2	2	2	3	2	0	0	2	6	2	14	0	1	0	0	1	0	0	0	0	0	1	0	0	2	0	0	0	1	0	0	0	0	0	0	0	0	0	0	0	0	2	0	1	0	0	0
839	16	2	4	0	2	4	0	3	1	5	6	6	21	0	1	0	0	2	0	0	0	0	1	1	1	1	1	0	0	0	1	0	0	0	0	0	0	0	0	0	0	0	2	1	0	0	0	1	1
840	16	1	14	13	7	11	9	10	2	16	34	18	87	0	2	2	2	0	1	2	2	1	0	1	0	1	1	0	2	0	2	0	0	1	0	0	2	0	2	1	1	0	1	1	1	2	2	1	1
901	15	1	5	1	3	3	4	3	4	2	9	6	27	0	0	0	0	0	0	1	0	0	1	1	0	0	1	0	1	0	0	0	0	0	0	0	0	1	0	0	1	0	1	1	0	1	0	0	0
902	12	1	5	2	7	2	1	0	1	1	14	2	23	0	0	0	0	1	0	0	0	0	0	0	0	0	2	0	0	0	0	0	0	0	0	1	0	0	0	0	0	0	2	2	0	0	0	0	0
903	13	2	4	0	4	2	0	2	0	0	8	0	16	0	0	0	0	1	1	1	0	0	0	0	1	1	1	0	0	0	0	0	0	0	0	0	0	0	0	0	1	0	0	2	0	0	0	2	0
904	12	2	6	4	3	4	3	5	3	3	13	6	35	0	0	0	1	1	1	1	0	0	1	1	1	1	1	0	2	0	0	0	0	1	0	0	0	1	0	0	1	0	0	1	1	1	0	0	0
905	11	1	4	2	0	0	1	3	3	2	6	5	17	0	1	1	1	1	0	0	1	1	0	0	0	1	0	0	0	0	0	0	0	0	0	0	0	0	0	0	0	0	1	2	0	0	0	0	0
906	11	2	4	2	4	0	0	1	0	0	10	0	13	0	0	0	0	2	1	1	0	0	0	0	0	1	2	0	0	0	0	0	0	0	0	0	0	0	0	0	1	0	0	2	0	0	0	0	0
907	13	1	1	1	1	3	2	2	1	2	3	3	14	0	1	0	1	1	0	1	1	0	1	0	0	0	0	0	1	0	0	0	0	0	0	0	0	1	0	0	0	0	0	0	1	1	0	0	0
908	13	2	7	6	4	4	5	6	5	9	17	14	50	0	0	1	1	2	0	1	0	0	1	0	0	1	1	1	1	0	0	0	0	1	1	0	0	0	0	1	1	0	2	2	0	0	0	1	0
909	13	1	0	1	0	2	1	2	0	1	1	1	7	0	1	0	1	1	0	1	0	0	1	0	0	0	0	0	1	0	0	0	0	0	0	0	0	0	0	0	0	0	0	0	0	0	0	0	0
910	11	2	8	8	4	4	4	5	7	10	20	17	58	0	1	1	2	1	0	1	0	0	1	0	1	1	1	1	0	0	0	0	0	1	1	2	1	1	0	2	1	0	2	2	0	0	0	1	0
911	12	2	8	5	9	5	5	4	8	8	22	16	57	0	1	1	1	2	0	0	1	0	1	1	0	1	1	0	1	0	0	0	0	0	1	1	0	1	0	1	1	0	1	2	2	0	0	1	1
912	14	1	1	2	0	2	1	3	0	3	3	3	12	0	1	1	1	1	0	1	0	0	1	0	0	0	0	0	1	0	0	0	0	0	0	0	0	0	0	0	0	0	0	1	0	0	0	0	0
913	13	2	4	2	0	3	4	3	1	5	6	6	25	0	1	0	0	1	1	0	1	1	1	0	0	1	1	1	0	0	1	0	0	0	0	0	1	0	0	0	1	0	0	1	0	0	0	0	1
914	14	1	7	7	4	5	8	7	4	6	18	10	51	0	0	1	1	2	1	2	1	0	1	1	0	0	0	2	1	0	1	0	0	0	0	0	0	2	0	1	1	0	0	1	0	1	1	0	0
915	13	2	8	6	6	3	4	2	3	5	20	8	43	0	0	0	0	1	0	0	0	0	0	0	0	1	1	1	0	0	0	0	0	0	0	2	0	2	0	0	2	0	0	1	0	1	1	1	1
916	13	1	10	9	6	3	5	4	4	5	25	9	50	0	0	1	1	2	1	0	1	0	0	0	1	0	2	1	0	0	0	0	0	0	0	1	0	0	0	0	1	0	1	1	1	1	1	1	0
917	13	1	0	1	1	2	0	1	3	3	2	6	13	0	0	0	0	1	0	0	0	0	1	0	0	0	1	0	0	0	0	1	0	0	0	0	0	0	0	1	0	0	0	0	0	0	0	0	0
918	12	2	7	3	3	4	2	1	3	6	13	9	32	0	0	0	0	0	0	0	0	0	0	0	0	1	1	1	0	0	0	0	0	1	0	2	1	2	0	0	1	0	0	1	0	1	1	1	1
919	13	1	6	5	5	7	4	5	4	6	16	10	47	0	0	1	1	2	1	0	1	2	1	1	0	0	1	1	0	0	0	0	0	1	0	0	1	1	0	1	1	0	1	1	0	0	0	1	0
920	14	2	9	4	4	7	5	5	4	10	17	14	58	0	1	2	1	1	0	0	0	0	2	0	1	1	2	0	1	0	1	0	0	0	0	0	0	0	0	0	2	0	1	2	0	1	0	1	1
921	16	1	10	5	3	8	3	6	1	2	18	3	44	0	0	0	1	1	2	1	1	1	2	1	0	0	2	1	2	0	0	0	0	0	0	0	0	0	1	0	2	0	2	2	0	0	0	2	0
922	15	2	7	4	11	4	4	3	2	5	22	7	43	0	1	2	1	1	0	0	0	0	0	2	0	1	1	1	0	0	0	0	0	0	0	0	0	0	0	0	2	0	0	0	0	0	0	1	1
923	13	2	9	5	8	5	3	3	3	8	22	11	50	0	1	1	1	1	0	0	0	0	2	0	1	1	2	0	0	0	0	0	0	0	0	0	0	0	0	0	2	0	1	2	0	0	0	1	1
924	16	1	8	4	4	10	4	6	1	1	16	2	42	0	0	0	1	2	0	1	1	1	2	2	0	1	2	0	2	0	0	0	0	0	0	0	0	0	1	0	1	0	2	2	0	0	0	2	0
925	17	1	3	2	5	2	0	0	3	5	10	8	24	0	0	0	1	2	1	0	0	0	1	0	0	1	0	1	0	0	0	0	0	1	0	1	0	1	0	0	0	0	1	1	0	0	0	1	1
926	14	2	1	2	6	1	3	4	1	2	9	3	23	0	0	0	0	2	0	1	1	0	0	0	1	0	1	0	0	0	0	0	0	0	0	1	0	1	0	0	0	0	0	1	0	0	0	1	0
927	15	1	2	0	4	2	2	1	1	2	6	3	15	0	1	0	0	2	0	0	0	0	0	0	0	0	2	0	0	0	1	0	0	0	0	0	0	0	0	0	0	0	0	1	0	1	0	1	0
928	14	1	1	3	1	1	1	0	1	1	5	2	11	0	0	0	1	1	1	0	0	0	1	0	0	0	1	0	0	0	0	0	0	0	0	1	0	0	0	0	0	0	0	1	0	0	0	0	0
929	15	2	0	0	0	0	0	0	0	0	0	0	0	#NULL!	#NULL!	#NULL!	#NULL!	#NULL!	#NULL!	#NULL!	#NULL!	#NULL!	#NULL!	#NULL!	#NULL!	#NULL!	#NULL!	#NULL!	#NULL!	#NULL!	#NULL!	#NULL!	#NULL!	#NULL!	#NULL!	#NULL!	#NULL!	#NULL!	#NULL!	#NULL!	#NULL!	#NULL!	#NULL!	#NULL!	#NULL!	#NULL!	#NULL!	#NULL!	#NULL!
930	14	2	4	4	1	3	0	0	4	2	9	6	18	0	0	0	1	1	0	0	0	0	1	0	0	0	2	0	0	0	0	0	0	0	0	0	0	2	0	0	0	0	0	2	0	0	0	1	0
931	16	1	4	4	3	3	5	4	2	4	11	6	33	0	0	2	2	1	0	0	0	0	0	1	0	0	0	0	0	0	2	0	0	0	0	2	0	0	0	0	0	0	1	1	0	0	1	1	0
932	14	2	7	3	3	6	6	3	6	8	13	14	45	0	0	0	1	2	0	0	1	1	1	0	1	0	1	1	0	0	0	0	0	0	1	0	0	1	0	0	1	0	0	1	1	1	0	1	0
933	15	1	7	5	2	3	3	1	2	1	14	3	26	0	0	0	2	2	0	0	0	0	1	0	0	0	2	0	0	0	0	0	0	0	0	1	0	0	0	0	1	0	1	2	0	0	0	0	0
934	15	2	3	0	3	3	2	0	1	4	6	5	19	0	0	0	0	1	0	0	1	0	1	0	0	1	1	0	0	0	1	0	0	0	0	1	0	0	0	0	1	0	0	1	0	0	0	1	0
935	15	2	3	3	6	6	3	2	4	12	12	16	44	0	1	1	0	2	0	0	1	1	1	0	0	1	1	1	0	0	0	0	0	1	1	1	0	0	1	0	1	0	0	1	0	0	0	2	1
936	15	1	8	4	3	2	3	0	3	4	15	7	30	0	0	0	2	2	0	0	0	0	0	1	0	2	2	0	0	0	2	0	0	0	0	1	0	0	0	0	1	0	1	2	0	0	1	0	0
937	14	1	3	3	3	3	4	8	3	7	9	10	40	0	1	2	2	2	1	1	1	1	0	0	0	0	1	0	1	0	0	0	0	0	1	1	0	1	0	1	0	0	0	1	0	0	0	1	2
938	17	2	9	3	4	5	4	4	2	6	16	8	40	0	1	1	0	0	0	0	2	0	2	0	0	1	2	0	1	0	0	0	0	0	0	1	0	0	0	0	1	0	1	2	0	0	0	1	0
939	16	1	9	5	3	5	2	2	7	9	17	16	50	0	0	1	0	2	1	1	0	0	1	0	0	0	1	1	0	0	1	1	0	1	0	0	0	0	1	1	1	0	2	2	0	1	0	0	0
940	15	1	6	4	0	3	5	4	3	3	10	6	29	0	0	1	0	2	0	0	1	0	0	0	0	0	1	0	2	0	1	0	0	0	0	1	0	1	0	0	0	0	2	2	0	1	0	1	0
941	15	2	13	4	8	4	5	9	2	10	25	12	57	0	1	1	1	2	0	1	2	1	2	0	1	1	2	2	1	0	0	1	1	0	0	1	0	0	0	0	0	0	2	2	0	0	2	2	0
942	16	2	2	3	0	2	0	4	3	2	5	5	18	0	1	1	1	1	1	0	0	1	1	0	0	0	1	0	0	0	0	0	0	0	0	0	0	0	0	0	0	0	0	2	0	1	0	0	0
943	18	1	10	4	7	5	10	8	4	5	21	9	59	0	1	2	2	0	0	0	2	1	1	0	0	0	1	0	1	0	0	0	0	0	0	0	0	0	0	0	1	0	2	1	1	0	0	1	1
944	17	2	2	1	4	2	0	1	0	1	7	1	15	0	0	0	0	1	0	0	0	0	0	0	0	0	2	0	0	0	0	0	0	0	0	1	0	0	0	0	1	0	0	0	0	0	0	0	0
945	17	1	10	2	2	6	2	4	3	4	14	7	36	0	2	1	0	1	0	1	0	0	2	0	0	0	1	0	1	0	1	0	0	0	0	0	1	0	0	2	0	0	2	2	0	1	1	0	0
946	16	1	6	5	2	7	1	5	1	7	13	8	36	0	1	1	1	1	0	0	0	1	1	1	0	0	2	0	1	0	1	0	0	0	0	1	0	0	0	0	1	0	1	2	0	1	0	1	0
947	16	2	1	0	2	0	0	0	0	0	3	0	3	0	0	0	0	1	0	0	0	0	0	0	0	0	2	0	0	0	0	0	0	0	0	0	0	0	0	0	1	0	0	0	0	0	0	0	0
948	16	2	2	0	5	0	0	0	0	0	7	0	7	0	0	0	0	1	0	0	0	0	0	0	0	0	2	0	0	0	0	0	0	0	0	0	0	0	0	0	2	0	0	0	0	0	0	0	0
949	16	2	4	0	0	2	0	6	4	4	4	8	22	0	1	1	0	2	1	1	0	1	1	0	1	0	1	0	0	0	2	0	0	0	0	0	0	0	0	0	0	0	1	2	0	0	0	0	0
950	17	1	2	2	0	1	0	8	3	1	4	4	17	0	0	2	1	1	0	2	0	1	0	0	1	0	1	0	0	0	0	0	0	0	0	0	0	0	0	0	0	0	0	2	0	0	0	0	0
951	16	2	2	1	0	1	0	5	2	4	3	6	17	0	0	2	1	1	1	1	0	1	1	0	0	2	0	1	0	0	0	0	0	0	1	0	0	0	0	0	0	0	0	0	0	0	0	0	0
952	16	1	3	1	0	1	0	3	4	0	4	4	12	0	0	1	0	0	0	0	0	0	1	0	1	0	1	0	0	0	0	0	0	0	0	0	0	0	0	0	1	0	0	2	0	0	0	0	0
953	16	1	3	3	0	4	0	4	6	5	6	11	28	0	1	1	1	1	1	1	0	0	1	0	1	0	1	0	0	0	2	0	0	0	0	0	1	1	0	0	0	0	1	2	0	2	0	0	0
954	15	2	4	1	0	3	0	5	3	2	5	5	20	0	1	1	1	1	1	0	0	1	1	0	1	0	1	0	0	0	0	0	0	0	0	0	0	0	0	0	1	0	0	2	0	1	0	0	0
955	16	2	3	0	3	2	4	2	0	3	6	3	20	0	0	0	0	1	0	0	1	1	1	0	0	0	1	0	0	0	0	0	0	0	0	1	0	0	0	0	1	0	0	2	0	0	0	0	0
956	18	1	4	3	10	2	1	3	1	1	17	2	28	0	1	1	1	1	0	0	1	1	1	0	0	0	2	0	0	0	0	0	0	0	0	2	0	0	0	0	0	0	1	2	0	0	0	0	0
957	16	1	6	5	2	5	1	5	1	8	13	9	35	0	1	1	1	1	0	0	0	1	1	0	0	0	2	0	1	0	1	0	0	0	0	1	0	0	0	0	1	0	1	2	0	2	0	1	1
958	17	2	3	1	3	3	5	2	1	5	7	6	25	0	1	0	1	0	0	0	1	0	1	0	0	1	2	0	0	0	0	0	0	0	0	0	0	0	0	0	1	0	0	0	0	0	1	1	0
959	17	2	1	0	0	0	1	0	0	0	1	0	2	0	0	0	0	0	0	0	0	0	0	0	0	0	0	0	0	0	0	0	0	0	0	0	0	0	0	0	1	0	0	0	0	0	0	0	0
960	15	1	9	2	2	1	4	4	4	12	13	16	41	0	2	1	0	2	1	1	0	0	1	0	0	0	1	2	1	2	2	0	0	1	2	0	0	1	0	1	0	0	2	2	0	0	1	0	0
1021	15	2	7	6	6	8	3	3	2	8	19	10	47	0	0	0	1	2	0	1	0	0	1	0	0	1	2	0	1	0	1	0	0	0	0	0	0	0	1	0	1	0	2	2	0	2	0	0	0
1022	12	2	10	8	8	6	10	4	1	5	26	6	58	0	0	0	1	2	0	0	1	0	1	0	0	0	2	0	1	0	1	0	0	0	0	1	0	0	1	0	1	0	2	2	0	1	0	1	1
1023	13	2	8	6	7	7	8	4	3	7	21	10	56	0	0	0	1	0	0	0	0	1	0	0	0	2	0	0	0	0	0	0	0	0	0	1	0	0	0	0	0	2	0	1	0	0	0	1	0
1024	14	1	2	1	1	1	3	2	0	1	4	1	12	0	0	1	0	1	0	1	1	0	1	0	0	0	2	0	0	0	1	0	0	0	0	0	0	0	0	0	0	0	0	2	0	0	0	0	0
1025	13	1	2	0	0	1	3	2	0	3	2	3	13	0	0	1	0	0	0	1	1	0	1	0	0	0	2	0	0	0	1	0	0	0	0	0	0	0	0	0	0	0	0	2	0	0	0	0	0
1026	11	1	0	0	0	0	0	0	0	0	0	0	0	0	0	0	0	0	0	0	0	0	0	0	0	0	0	0	0	0	0	0	0	0	0	0	0	0	0	0	0	0	0	0	0	0	0	0	0
1027	13	2	3	0	2	1	0	1	2	0	5	2	11	0	0	0	0	2	0	0	0	0	0	0	0	0	2	0	0	0	0	0	0	0	0	1	0	2	0	0	0	0	1	2	0	0	0	1	0
1028	13	2	3	2	9	4	3	2	4	4	14	8	32	0	2	0	0	2	0	1	1	0	0	0	0	0	2	0	0	0	0	0	0	0	0	0	0	2	0	0	0	0	1	2	0	0	0	1	1
1029	12	2	4	0	0	1	0	1	2	1	4	3	11	0	1	0	0	1	0	0	0	0	0	0	0	0	2	0	0	0	0	0	0	0	0	1	0	2	0	0	0	0	2	2	0	0	0	0	0
1030	11	1	1	0	0	2	1	0	0	0	1	0	6	0	0	0	0	2	0	0	0	0	0	0	0	0	1	0	0	0	0	0	0	0	0	2	0	0	0	0	0	0	0	1	0	0	0	0	0
1031	14	1	5	5	7	5	4	0	1	5	17	6	33	0	1	0	1	1	0	0	1	0	1	1	0	0	2	0	0	0	2	0	0	0	0	1	1	0	0	0	1	0	2	2	0	0	0	1	0
1032	15	1	7	5	6	6	3	2	0	5	18	5	36	0	1	1	1	1	0	0	1	0	1	1	0	1	1	0	0	0	2	0	0	0	1	1	1	0	0	0	1	0	2	2	0	0	0	1	0
1033	13	2	5	6	8	8	5	6	6	1	19	7	48	0	0	2	1	2	0	1	2	2	2	0	0	0	2	0	0	0	1	0	0	0	0	1	2	2	0	2	1	2	0	2	0	1	0	0	0
1034	14	2	5	4	10	3	4	3	0	3	19	3	33	0	0	1	2	1	0	1	1	0	0	0	0	0	2	0	0	0	0	0	0	0	0	0	0	0	0	0	1	0	1	0	0	0	0	1	1
1035	16	2	9	6	9	6	7	4	3	9	24	12	59	1	1	1	0	2	0	1	2	0	1	1	0	0	1	1	0	0	0	0	0	0	0	1	0	0	0	0	1	1	1	1	0	0	0	1	1
1036	14	1	7	5	8	9	4	8	2	9	20	11	56	0	1	1	0	2	0	1	1	1	0	1	1	1	1	1	1	0	1	0	1	1	0	1	0	0	1	0	1	0	1	0	0	1	0	1	1
1037	11	1	7	5	7	2	5	7	2	6	19	8	48	0	1	1	0	2	1	1	1	2	0	0	1	0	1	0	0	0	0	0	0	0	0	1	0	0	0	0	1	0	1	1	0	0	0	1	1
1038	15	1	8	4	8	8	6	6	1	7	20	8	53	0	1	1	0	1	0	1	1	0	0	0	1	0	1	1	0	0	1	0	0	1	0	0	1	0	0	0	1	0	1	0	1	1	0	2	1
1039	13	2	6	3	7	4	8	5	4	8	16	12	48	0	0	1	1	0	0	2	1	0	1	1	1	1	2	0	0	1	2	0	0	0	0	0	0	2	0	0	1	0	2	1	0	0	0	1	1
1040	13	2	8	4	10	4	8	7	1	5	22	6	51	0	0	1	0	1	0	1	1	0	0	1	1	1	1	0	1	2	1	0	0	0	0	1	0	1	0	0	1	0	0	1	0	1	1	0	2
1041	14	2	9	6	7	8	2	5	1	11	22	12	53	0	1	0	1	2	0	1	0	0	1	1	0	1	2	2	0	0	0	0	0	1	2	1	2	0	0	0	0	0	2	2	0	0	0	1	1
1042	13	1	5	4	2	5	4	7	5	4	11	9	37	0	1	1	0	2	0	2	1	0	1	0	1	0	2	0	0	0	1	0	0	0	0	1	0	2	0	0	1	0	1	2	0	0	0	1	0
1043	13	1	3	2	3	3	1	1	0	1	8	1	15	0	0	0	0	0	0	0	0	0	0	0	0	0	1	0	0	0	0	0	0	0	1	0	0	0	0	0	0	0	0	2	0	0	1	1	0
1044	13	1	5	1	6	4	2	1	1	1	12	2	23	0	0	0	0	2	0	0	0	0	0	0	0	0	1	0	0	0	0	0	0	0	1	0	1	0	0	1	1	0	0	1	1	0	1	1	0
1045	13	2	2	2	4	4	4	2	1	0	8	1	23	0	0	2	1	1	0	0	1	0	1	0	0	0	0	0	0	0	0	0	0	0	0	1	0	1	0	0	1	0	0	1	0	0	0	1	0
1046	14	2	6	2	5	5	8	5	1	2	13	3	39	0	0	2	0	2	0	0	1	1	1	0	1	0	0	1	0	2	0	0	0	0	0	1	0	0	1	1	2	0	0	1	0	1	2	0	1
1047	14	2	7	3	7	3	2	2	2	1	17	3	31	0	0	1	0	1	0	0	0	1	0	0	0	0	0	0	0	0	0	0	0	0	0	0	1	0	0	1	1	2	1	2	0	0	0	1	0
1048	13	1	7	3	5	7	7	4	2	2	15	4	41	0	0	1	0	0	0	1	0	1	2	1	0	1	2	0	1	0	0	0	0	0	0	1	0	0	0	0	1	0	1	2	0	0	0	2	0
1049	14	1	9	4	2	6	4	6	4	3	15	7	40	0	0	1	1	1	0	1	1	1	1	1	1	1	1	1	1	1	1	0	0	0	0	0	0	1	1	1	1	1	1	1	1	1	0	0	0
1050	15	1	7	3	0	3	5	1	7	5	10	12	34	0	0	0	0	0	0	0	0	0	0	0	0	0	0	0	0	0	0	0	0	0	0	0	0	0	0	0	0	1	1	1	1	1	1	1	1
1051	14	2	2	3	0	4	2	8	0	2	5	2	24	0	0	1	2	0	2	2	0	0	1	0	0	0	2	0	2	0	0	0	0	2	0	0	0	0	0	0	0	0	0	2	0	0	0	1	0
1052	15	2	5	3	3	4	1	3	1	1	11	2	23	0	0	1	0	2	0	1	0	0	1	1	0	0	2	0	0	0	0	0	0	0	0	1	1	0	0	0	0	0	1	2	0	0	0	0	0
1053	15	2	9	9	6	9	7	5	3	6	24	9	60	0	0	1	2	1	0	1	0	0	1	1	0	1	2	0	2	0	2	0	0	0	0	1	2	1	2	0	0	0	0	2	1	1	1	1	0
1054	14	1	11	6	7	10	8	7	6	14	24	20	73	0	1	0	0	2	1	1	1	1	1	0	1	1	1	1	1	0	1	0	0	1	1	0	0	1	1	1	1	0	1	2	0	1	1	2	1
1055	15	1	15	8	8	13	6	12	6	11	31	17	84	0	1	1	0	1	0	1	1	1	1	1	1	0	1	1	1	0	1	0	0	0	1	0	0	1	1	1	1	0	1	1	2	2	1	2	0
1056	14	1	11	6	7	9	8	6	5	14	24	19	70	0	1	0	0	2	1	1	1	1	1	0	1	1	1	1	0	0	1	0	0	1	1	0	0	1	1	1	1	0	1	2	0	1	1	1	1
1057	16	2	5	1	4	4	0	1	1	0	10	1	17	0	0	0	0	1	0	0	0	0	2	0	0	0	2	0	1	0	0	0	0	0	0	1	0	0	0	0	1	0	2	2	0	0	0	1	0
1058	15	2	11	9	9	4	2	3	0	2	29	2	41	0	0	0	1	2	0	1	0	0	2	0	0	1	2	0	1	0	0	0	0	0	0	1	0	0	0	0	1	0	0	2	1	1	1	0	0
1059	15	2	5	4	5	5	5	2	1	1	14	2	33	0	0	0	1	1	0	1	1	0	2	0	0	0	1	0	0	0	0	0	0	0	0	1	0	0	0	0	0	0	2	2	0	1	0	1	0
1060	17	1	4	1	4	7	4	6	4	2	9	6	36	0	0	1	0	2	0	1	0	0	1	0	0	0	2	0	1	1	1	0	0	0	0	1	0	0	0	0	0	0	0	2	0	0	0	2	0
1061	18	1	1	1	0	3	0	1	1	0	2	1	8	0	0	0	1	1	0	0	0	0	1	0	0	0	1	0	0	0	0	0	0	0	0	1	1	0	0	0	0	0	0	0	0	0	0	1	0
1062	16	1	4	2	6	2	6	5	2	3	12	5	34	0	1	0	0	1	0	1	0	0	2	0	0	0	2	0	1	0	0	0	0	0	0	1	0	0	0	0	1	0	0	1	0	0	0	0	1
1063	14	2	3	1	1	0	0	2	0	0	5	0	7	0	0	0	0	0	0	0	0	0	0	0	0	0	2	0	0	0	0	0	0	0	0	0	0	0	0	0	1	0	0	2	0	0	0	0	0
1064	16	2	0	0	5	0	0	1	0	2	5	2	8	0	0	0	0	0	0	0	0	0	0	0	0	0	0	2	0	0	0	0	0	0	0	0	0	0	0	0	0	0	0	0	0	0	0	0	0
1065	16	2	0	2	3	1	0	1	2	0	5	2	9	0	0	0	0	0	0	0	0	0	1	0	0	0	2	0	0	0	0	0	0	0	0	0	0	2	0	0	0	0	0	0	0	0	0	0	0
1066	14	1	5	5	2	6	3	3	3	1	12	4	33	0	0	2	1	0	1	1	0	0	2	0	0	0	2	0	0	0	1	0	0	0	0	1	0	2	0	0	1	0	1	2	0	0	0	0	0
1067	15	1	0	0	3	1	0	2	1	3	3	4	10	0	0	1	0	2	0	0	0	0	1	0	0	0	2	0	1	0	0	0	0	1	2	0	0	0	0	0	0	0	0	0	0	0	0	0	0
1068	13	1	5	5	2	6	3	3	3	1	12	4	33	0	0	2	1	0	1	1	0	0	2	0	0	0	2	0	0	0	1	0	0	0	0	1	0	2	0	0	1	0	1	2	0	0	0	0	0
1069	15	2	7	2	1	3	1	2	1	5	10	6	25	0	0	0	0	0	0	0	0	0	0	0	0	0	1	0	1	0	1	0	0	0	0	1	0	0	1	0	0	0	1	1	0	0	1	0	0
1070	18	2	0	0	0	0	0	0	0	0	0	0	0	0	0	0	0	0	0	0	0	0	0	0	0	0	0	0	0	0	0	0	0	0	0	0	0	0	0	0	0	0	0	0	0	0	0	0	0
1071	14	2	2	1	5	2	0	2	2	1	8	3	16	0	0	0	0	1	0	0	0	1	1	0	1	0	2	0	0	0	0	0	0	0	0	0	0	0	0	0	1	0	0	1	0	0	0	0	0
1072	17	1	3	2	7	2	3	5	1	5	12	6	32	0	0	1	0	0	1	1	0	1	0	0	0	0	1	0	1	1	0	1	1	0	0	1	0	0	0	0	0	0	0	0	1	0	0	0	1
1073	17	1	3	6	5	6	1	4	2	3	14	5	31	0	0	0	1	1	0	1	0	0	1	1	0	0	0	0	0	0	0	1	0	1	0	0	1	0	0	1	0	0	0	1	0	1	0	0	0
1074	17	1	0	0	0	0	0	0	0	0	0	0	0	0	0	0	0	0	0	0	0	0	0	0	0	0	0	0	0	0	0	0	0	0	0	0	0	0	0	0	0	0	0	0	0	0	0	0	0
1075	16	2	2	1	1	5	2	0	1	5	4	6	20	0	0	0	0	0	0	0	0	0	1	0	0	1	0	1	0	0	0	1	1	0	1	0	1	0	0	0	0	0	0	0	0	1	0	0	0
1076	17	2	2	1	3	3	0	3	3	0	6	3	16	0	0	0	1	1	0	1	0	0	1	0	0	0	0	0	0	0	0	0	0	0	0	0	0	2	1	0	0	0	0	1	0	0	0	0	0
1077	16	2	0	0	2	2	0	1	1	2	2	3	10	0	0	0	0	1	0	0	0	0	1	0	0	0	1	0	0	0	0	0	0	0	0	1	0	0	0	0	0	0	0	0	0	0	0	0	0
1078	16	1	13	1	2	10	0	9	9	8	16	17	55	2	1	1	1	2	1	2	0	1	1	2	1	2	1	1	0	0	1	0	0	0	0	0	0	0	2	1	0	2	1	2	1	1	1	1	1
1079	17	1	9	7	3	7	4	6	6	9	19	15	58	0	1	1	1	1	0	1	0	1	1	0	1	0	1	1	1	0	1	0	0	0	0	1	1	0	0	1	1	1	1	1	0	1	1	1	1
1080	16	1	3	0	0	0	0	0	0	2	3	2	5	0	1	0	0	1	0	0	0	0	0	0	0	0	2	0	0	0	1	0	0	0	0	0	0	0	0	0	0	0	1	2	0	0	0	0	0
1141	11	2	9	9	14	7	4	3	6	8	32	14	65	0	0	0	2	1	0	1	0	0	2	1	0	1	1	0	0	0	0	0	0	0	0	1	1	0	0	2	0	0	1	2	0	0	0	1	0
1142	11	2	4	6	3	7	1	3	4	1	13	5	31	0	0	0	2	2	0	1	0	0	2	0	0	1	1	0	2	0	0	0	0	0	0	1	1	0	0	2	0	0	1	1	0	2	0	1	0
1143	15	2	1	0	0	0	0	2	0	1	1	1	4	0	1	0	0	2	0	1	0	0	0	0	0	0	0	0	0	0	0	0	0	0	0	0	0	0	0	0	0	0	0	0	0	0	0	0	0
1144	12	1	2	0	2	1	5	0	1	0	4	1	11	0	0	0	0	1	0	0	2	0	0	0	0	0	2	0	0	0	0	0	0	0	0	0	0	0	0	0	0	0	1	1	0	0	0	0	0
1145	13	1	4	2	7	3	6	3	4	5	13	9	38	0	1	0	1	2	1	1	0	1	1	0	0	0	1	1	0	0	0	0	0	0	0	0	0	2	0	0	1	0	0	1	0	0	0	0	0
1146	14	1	3	1	2	2	4	1	1	0	6	1	14	0	0	0	0	1	0	0	2	0	0	0	0	0	2	0	0	0	0	0	0	0	0	0	0	0	0	0	0	0	1	1	1	0	0	0	0
1147	13	2	3	1	3	2	4	4	0	4	7	4	23	0	0	1	0	1	0	0	0	1	0	0	0	1	2	1	2	0	0	0	0	0	0	0	0	0	0	0	0	0	0	2	0	1	0	1	0
1148	13	2	4	2	9	6	8	6	6	15	15	21	64	0	1	1	0	1	1	1	2	2	1	0	0	1	1	1	0	0	1	0	0	1	0	1	1	1	1	1	0	0	0	1	0	1	0	0	1
1149	13	1	4	2	2	2	1	4	1	2	8	3	18	0	0	0	0	1	0	1	1	1	1	0	0	0	2	0	1	0	0	0	0	0	0	0	0	0	0	0	1	0	0	1	0	0	0	0	0
1150	14	1	6	5	6	7	1	4	3	6	17	9	43	0	1	1	1	0	1	0	0	1	1	0	0	0	0	0	0	1	0	0	0	0	0	0	0	0	0	0	1	0	1	1	0	0	0	1	1
1151	14	2	4	2	0	0	0	1	0	0	6	0	9	0	0	0	0	0	0	0	0	0	0	0	1	0	1	0	0	0	0	0	0	0	0	0	0	0	0	0	1	0	1	1	0	0	0	0	0
1152	14	1	1	0	0	0	0	0	2	0	1	2	3	0	0	0	0	0	0	0	0	0	0	0	0	0	1	0	0	0	0	0	0	0	0	0	0	2	0	0	0	0	0	1	0	0	0	0	0
1153	14	2	2	4	0	0	0	0	0	1	6	1	7	0	0	0	0	2	0	0	0	0	0	0	0	0	2	0	0	0	1	0	0	0	0	0	0	0	0	0	0	0	0	2	0	0	0	0	0
1154	15	2	2	4	0	0	0	0	0	1	6	1	7	0	0	0	0	2	0	0	0	0	0	0	0	0	2	0	0	0	1	0	0	0	0	0	0	0	0	0	0	0	0	2	0	0	0	0	0
1155	13	2	2	4	0	0	0	0	0	1	6	1	7	0	0	0	0	2	0	0	0	0	0	0	0	0	2	0	0	0	1	0	0	0	0	0	0	0	0	0	0	0	0	2	0	0	0	0	0
1156	11	1	2	4	1	0	0	0	0	1	7	1	8	0	0	0	0	2	0	0	0	0	0	0	0	0	2	0	0	0	1	0	0	0	0	0	0	0	0	0	0	0	0	2	0	0	0	0	0
1157	12	1	2	3	0	0	0	0	0	1	5	1	6	0	0	0	0	0	0	0	0	0	0	0	0	0	2	0	0	0	1	0	0	0	0	0	0	0	0	0	0	0	0	2	0	0	0	0	0
1158	15	1	2	4	1	0	0	0	0	1	7	1	8	0	0	0	0	0	0	0	0	0	0	0	0	0	2	0	0	0	1	0	0	0	0	0	0	0	0	0	0	0	0	2	0	0	0	0	0
1159	13	2	3	4	3	2	3	2	0	1	10	1	20	0	0	1	0	0	0	0	0	0	0	0	0	0	2	0	1	0	0	0	0	0	0	0	0	0	0	0	1	0	0	1	0	0	0	1	0
1160	12	2	2	4	8	2	2	2	0	2	14	2	24	0	1	1	0	0	0	0	0	0	0	0	0	0	2	0	1	0	0	0	0	0	0	0	0	0	0	0	0	0	0	1	0	0	0	1	0
1161	13	2	2	4	7	4	2	1	0	1	13	1	22	0	0	0	0	2	0	0	0	0	0	1	0	0	2	0	1	0	0	0	0	0	0	0	0	0	0	0	0	0	1	1	0	0	0	1	0
1162	16	1	9	5	0	8	1	6	5	21	14	26	59	0	1	2	0	2	0	0	0	2	0	1	0	2	0	2	0	0	0	1	0	1	1	2	1	1	0	1	0	0	0	1	2	0	1	2	2
1163	14	1	5	3	0	2	4	2	4	0	8	4	22	0	0	1	1	2	0	1	1	0	0	0	0	0	1	0	0	0	0	0	0	0	0	0	0	0	0	1	0	0	2	2	0	0	0	1	0
1164	13	1	3	2	2	1	3	0	3	1	7	4	19	0	0	0	0	0	0	0	0	0	0	0	0	0	2	0	0	0	1	0	0	0	0	2	1	0	0	2	0	0	1	2	0	0	0	0	0
1165	13	2	7	5	1	7	5	2	1	10	13	11	41	0	1	1	1	1	0	0	1	1	1	0	0	1	1	1	0	0	0	0	0	0	0	0	1	0	1	0	1	0	1	1	0	1	0	1	1
1166	14	2	2	2	4	4	1	2	2	2	8	4	19	0	0	0	1	1	0	0	1	0	0	1	0	0	1	0	0	0	0	0	0	0	0	0	0	0	0	0	0	0	0	1	0	1	0	0	0
1167	14	2	7	4	3	7	4	2	1	8	14	9	41	0	0	1	0	0	0	0	1	1	1	0	0	1	1	1	0	0	0	0	0	0	0	0	1	0	1	0	1	0	1	1	0	1	0	1	1
1168	14	1	3	4	3	2	3	3	3	2	10	5	23	0	0	0	1	1	0	0	1	0	0	1	0	0	1	0	1	0	0	0	0	0	0	0	0	0	0	0	0	0	0	1	0	0	0	1	0
1169	14	1	9	5	8	8	4	7	5	11	22	16	63	0	1	1	1	1	1	1	0	0	1	1	1	1	1	1	1	0	1	1	1	0	1	0	1	1	0	1	0	1	1	1	1	1	1	1	0
1170	14	1	1	0	2	4	4	1	1	2	3	3	16	0	0	0	0	1	0	1	0	0	0	1	0	0	1	0	0	0	1	0	0	0	0	0	0	0	0	0	0	0	0	1	0	0	0	1	0
1171	15	1	3	7	7	5	3	5	1	5	17	6	42	0	0	0	2	2	0	0	0	0	0	0	0	0	2	0	2	0	2	0	0	0	0	0	0	0	0	0	0	0	0	2	0	0	0	1	1
1172	16	1	7	8	8	9	3	6	4	8	23	12	59	0	0	0	1	1	0	1	0	0	1	2	0	1	2	0	2	0	1	0	0	0	0	0	0	0	0	0	1	0	0	2	1	1	0	1	1
1173	14	1	1	4	2	5	1	4	1	5	7	6	25	0	0	0	1	2	0	0	0	0	1	0	0	0	2	0	0	0	1	0	0	0	0	0	0	0	0	0	0	0	0	0	0	0	0	2	1
1174	15	2	3	2	5	2	1	2	0	0	10	0	16	0	0	1	1	0	0	0	1	0	1	0	0	0	1	0	1	0	0	0	0	0	0	1	0	0	0	0	0	0	1	2	0	0	0	1	0
1175	14	2	5	3	4	2	0	0	0	3	12	3	18	0	1	0	1	1	0	0	0	0	1	0	0	0	1	1	0	0	0	0	0	0	0	0	0	0	0	0	1	0	0	1	0	0	0	1	0
1176	14	2	4	3	10	3	1	1	1	0	17	1	24	0	0	0	0	1	0	0	0	0	1	0	0	0	2	0	0	0	0	0	0	0	0	0	0	0	0	0	1	0	1	2	0	0	0	1	0
1177	15	2	4	0	2	2	2	0	1	1	6	2	12	0	0	0	0	1	0	0	0	0	1	0	0	0	1	0	0	0	1	0	0	0	0	0	0	0	0	0	1	0	1	2	0	0	0	0	0
1178	15	2	1	1	1	1	2	0	0	1	3	1	8	0	0	0	0	1	0	0	0	0	1	0	0	0	1	0	0	0	1	0	0	0	0	0	0	0	0	0	0	0	1	0	0	0	0	0	0
1179	14	2	4	7	6	6	4	4	1	6	17	7	43	0	1	0	1	2	2	1	0	0	1	0	0	0	1	1	1	0	1	1	0	0	0	1	1	0	0	1	0	0	1	2	0	1	0	1	0
1180	14	1	7	7	4	7	5	5	1	6	18	7	48	0	1	0	1	2	2	1	1	0	1	1	0	1	1	0	1	0	1	0	0	0	0	0	1	0	0	0	0	0	0	2	0	0	0	1	0
1181	15	1	4	0	2	2	2	0	1	1	6	2	12	0	0	0	0	0	0	0	0	0	1	0	0	0	0	0	0	0	1	0	0	0	0	0	0	0	0	0	1	0	1	2	0	0	0	0	0
1182	15	1	5	3	3	5	5	5	1	6	11	7	37	0	1	0	1	2	0	0	1	0	1	0	0	0	2	0	2	0	1	0	0	0	0	0	0	0	0	0	1	0	2	1	0	0	0	1	0
1183	15	2	12	10	2	4	3	7	1	9	24	10	51	0	2	1	2	2	1	0	0	0	0	0	2	0	2	0	1	0	0	1	0	1	0	2	0	1	0	0	1	0	2	0	0	0	0	1	0
1184	17	2	15	6	9	9	5	4	0	10	30	10	63	0	1	0	0	2	1	1	1	0	1	1	0	1	1	1	1	0	1	0	0	0	0	0	0	0	1	0	1	0	2	2	1	0	1	1	1
1185	15	2	1	3	2	1	5	3	0	2	6	2	19	0	0	1	0	0	0	1	1	0	0	0	0	0	1	0	0	0	0	0	0	0	0	0	0	0	0	0	0	0	0	0	0	0	0	0	0
1186	16	1	2	2	5	3	2	2	0	1	9	1	18	0	0	1	1	1	0	0	0	0	1	0	0	0	2	0	1	0	1	0	0	0	0	1	0	0	1	0	0	0	0	2	0	0	0	1	0
1187	17	1	4	1	8	2	1	0	1	2	13	3	20	0	0	0	0	1	0	0	0	0	0	0	0	0	2	0	0	0	1	0	0	0	0	0	0	0	0	0	0	0	2	2	0	0	0	1	0
1188	15	1	4	4	2	5	0	6	3	3	10	6	34	0	1	1	1	1	1	1	0	1	1	0	0	0	1	1	0	0	0	0	0	0	0	1	0	0	1	1	0	0	1	1	0	0	0	1	0
1189	16	2	6	2	3	4	1	1	1	1	11	2	20	0	0	0	0	2	0	0	0	0	2	0	0	0	2	0	0	0	0	0	0	0	0	0	0	0	0	0	1	0	2	2	0	0	0	0	0
1190	16	2	10	3	11	4	2	0	1	2	24	3	35	0	0	0	0	2	0	0	0	0	2	0	0	0	2	0	0	0	0	0	0	0	0	0	0	0	0	0	1	0	2	2	0	0	2	0	0
1191	16	1	4	5	5	4	4	1	2	4	14	6	29	0	0	0	2	0	0	0	0	0	0	0	0	0	2	0	0	0	2	0	0	0	0	0	0	0	0	0	1	0	2	0	0	1	0	1	0
1192	16	1	5	3	2	2	6	1	2	5	10	7	27	0	0	0	2	1	0	1	0	0	0	0	0	0	2	0	0	0	2	0	0	0	0	0	0	0	0	0	0	0	2	0	0	0	0	0	0
1193	16	1	10	8	4	10	4	5	3	6	22	9	52	0	1	1	0	2	0	1	0	0	2	1	1	1	2	0	1	0	1	0	0	0	0	1	1	1	0	0	0	1	2	2	0	1	1	1	0
1194	17	2	7	5	7	5	0	5	3	7	19	10	44	0	1	1	1	0	1	0	0	1	1	0	0	0	1	0	1	0	0	0	0	0	0	1	0	0	0	0	1	0	1	1	0	0	1	1	1
1195	16	2	17	7	8	11	6	13	3	12	32	15	81	0	1	2	1	2	0	1	1	1	1	2	2	1	1	1	2	0	1	1	0	1	0	1	0	0	0	1	0	0	2	2	2	2	2	1	1
1196	16	2	0	1	0	1	0	1	2	0	1	2	6	0	0	0	1	1	0	0	0	0	0	0	0	0	2	0	1	0	0	0	0	0	0	0	0	0	0	0	0	0	0	0	0	1	0	0	0
1197	18	1	3	6	9	4	3	4	1	6	18	7	38	0	1	0	1	1	0	1	0	0	0	0	0	0	2	0	0	0	0	0	0	0	0	1	0	0	0	0	1	0	0	2	0	0	0	2	1
1198	17	1	6	5	6	5	5	9	11	13	17	24	65	1	1	1	1	1	1	1	0	1	1	0	1	0	1	0	1	0	1	1	1	0	1	1	0	0	0	1	1	0	1	1	0	1	0	1	1
1199	16	1	7	6	8	6	11	6	2	5	21	7	57	0	1	0	1	2	1	2	1	1	1	1	0	0	0	0	0	0	1	0	0	0	0	0	0	0	0	0	1	0	1	2	0	0	0	1	1
1261	14	2	8	1	4	5	7	5	1	2	13	3	36	0	0	1	0	0	0	0	1	1	0	1	1	1	1	0	0	1	0	0	0	1	0	0	0	0	0	0	1	1	1	1	1	1	0	1	0
1262	14	1	9	5	9	10	4	5	1	8	23	9	57	0	1	2	1	2	0	0	0	1	2	1	0	0	2	0	0	0	1	0	0	0	0	0	0	0	0	0	2	0	0	2	2	2	0	2	2
1263	13	1	10	3	9	9	3	7	5	1	22	6	50	0	0	1	1	1	0	0	0	2	1	0	1	0	2	0	0	0	0	0	0	0	0	1	2	1	0	2	0	2	1	2	2	1	1	1	0
1264	12	2	7	3	3	3	2	2	0	0	13	0	22	0	0	0	0	0	0	0	0	0	1	0	0	0	1	0	0	0	0	0	0	0	0	0	0	0	0	0	0	1	1	1	1	1	0	0	0
1265	14	1	5	5	3	4	3	5	1	2	13	3	29	0	0	0	1	2	0	1	2	2	2	0	0	0	2	0	0	0	2	0	0	0	0	0	0	0	0	0	1	0	0	2	2	0	0	1	0
1266	12	2	3	3	5	4	3	4	2	4	11	6	30	0	0	1	1	0	0	0	1	2	0	0	0	0	1	0	0	0	0	0	0	1	0	0	2	1	0	1	0	0	0	1	2	1	0	0	0
1267	11	2	5	4	9	2	3	2	0	2	18	2	28	0	0	0	0	2	0	1	2	0	0	0	0	0	2	0	0	0	0	0	0	0	0	0	1	0	1	0	0	0	0	2	2	0	0	0	0
1268	16	2	11	6	6	12	7	4	7	6	23	13	66	1	0	0	1	0	2	0	1	1	1	1	0	1	2	0	1	2	2	0	0	0	1	1	0	0	2	1	0	0	1	1	1	1	0	2	0
1269	12	1	0	0	1	0	0	0	0	0	1	0	2	0	0	0	0	1	0	0	0	0	0	0	0	0	0	0	0	0	0	0	0	0	0	0	0	0	0	0	0	0	0	0	0	0	0	0	0
1270	13	1	3	3	0	4	1	2	3	2	6	5	19	1	0	0	1	1	0	1	0	0	1	1	0	1	0	0	1	1	0	1	0	1	0	0	0	0	1	0	1	0	1	0	0	0	0	1	0
1271	12	2	3	1	3	3	2	2	4	0	7	4	20	0	0	1	1	0	0	0	1	0	0	1	1	0	2	0	0	0	0	0	0	0	0	0	1	1	0	2	1	0	0	0	1	0	0	0	0
1272	14	1	7	2	4	2	8	5	3	6	13	9	39	0	1	0	0	1	0	1	2	2	0	1	0	1	1	0	0	0	0	0	0	0	0	1	0	1	0	0	1	1	0	0	1	0	0	0	0
1273	15	1	8	5	5	6	3	5	4	3	18	7	42	0	0	1	1	2	1	1	0	0	1	0	0	1	1	0	0	0	1	0	0	0	0	1	2	1	0	2	0	0	1	2	0	0	0	1	0
1274	14	2	4	2	7	4	0	5	2	0	13	2	26	0	0	0	0	1	0	1	0	0	2	0	1	1	1	0	1	0	0	0	0	0	0	1	0	2	0	0	0	0	0	2	0	0	0	1	0
1275	14	2	16	5	9	8	9	6	2	14	30	16	77	0	0	2	0	2	1	1	1	0	2	1	0	1	2	1	2	0	0	2	1	1	0	2	0	0	0	0	2	2	2	2	2	2	0	2	1
1276	14	1	0	0	1	1	1	2	0	2	1	2	10	0	0	0	0	0	1	0	0	0	0	0	0	0	1	0	0	0	0	0	0	1	0	0	0	0	0	0	0	0	0	0	0	1	0	0	0
1277	15	1	8	4	6	7	8	9	5	8	18	13	59	0	1	1	1	1	0	1	1	1	1	0	1	1	2	0	0	1	0	1	0	1	1	1	0	1	0	1	1	1	0	0	1	1	1	2	0
1278	15	2	2	0	1	0	0	1	1	2	3	3	8	0	0	0	0	1	0	0	0	0	0	0	0	1	0	0	0	0	0	0	0	0	0	0	0	1	0	0	0	0	0	1	0	0	0	0	0
1279	14	1	1	0	0	0	2	1	0	2	1	2	7	0	0	0	0	1	0	0	0	0	0	0	0	0	1	0	0	0	1	0	0	0	0	0	0	0	0	0	0	0	0	1	0	0	0	0	0
1280	12	2	0	0	5	1	2	0	1	0	5	1	9	0	0	0	0	1	0	0	0	0	0	0	0	0	0	0	0	0	0	0	0	0	0	0	0	1	0	0	0	0	0	0	0	0	0	0	0
1281	13	1	6	4	9	4	5	2	1	2	19	3	34	0	0	1	1	2	0	1	1	0	0	0	0	0	1	0	0	0	1	0	0	0	0	0	1	0	0	0	0	0	0	2	1	0	0	2	0
1282	13	2	7	0	2	2	4	0	1	1	9	2	17	0	0	0	0	0	0	0	0	0	1	0	0	0	2	0	0	0	1	0	0	0	0	0	0	0	0	0	1	0	2	2	0	0	0	0	0
1283	14	2	1	0	3	2	0	0	0	1	4	1	7	0	0	0	0	1	0	0	0	0	1	1	0	0	1	0	0	0	1	0	0	0	0	0	0	0	0	0	0	0	0	1	0	0	0	0	0
1284	13	1	1	2	4	0	0	0	1	0	7	1	9	0	0	0	1	2	0	0	0	0	0	0	0	0	1	0	0	0	0	0	0	0	0	0	0	0	0	0	0	0	1	0	0	0	0	0	0
1285	12	2	3	5	1	3	3	4	0	4	9	4	25	0	1	0	1	1	0	1	0	0	0	1	0	1	2	0	0	0	0	0	0	0	0	1	0	0	1	0	0	0	1	1	0	0	0	1	0
1286	11	2	9	3	11	6	4	6	0	1	23	1	41	0	0	1	0	2	0	0	1	1	1	0	0	1	2	1	1	0	0	0	0	0	0	0	0	0	0	0	1	0	2	2	0	0	0	1	0
1287	14	1	4	4	5	7	2	5	2	6	13	8	39	0	1	1	1	1	0	0	1	1	1	1	1	0	1	1	0	0	1	0	0	0	0	1	0	0	0	0	0	0	0	1	0	0	0	1	1
1288	13	1	6	4	3	4	9	4	1	7	13	8	40	0	0	1	2	2	0	0	1	1	0	0	0	1	0	2	1	0	1	0	0	1	0	0	2	0	0	0	2	0	0	2	0	0	0	1	0
1289	15	1	5	4	4	3	1	2	3	10	13	13	33	0	1	1	1	0	0	0	0	1	1	0	0	2	0	1	0	0	1	0	0	2	0	0	1	1	0	0	0	0	0	2	0	0	0	1	1
1290	15	2	9	7	6	2	2	7	0	4	22	4	38	0	1	1	1	2	0	1	0	1	0	0	2	0	1	0	0	0	0	0	0	1	0	1	0	0	0	0	0	0	0	2	2	0	0	2	1
1291	14	2	4	0	3	1	0	2	1	1	7	2	13	0	0	0	0	1	0	1	0	1	0	0	0	1	1	0	0	0	0	0	0	0	0	0	0	0	0	0	1	0	0	2	0	0	0	0	0
1292	15	1	5	2	6	2	2	4	0	2	13	2	24	0	0	0	0	2	0	1	0	1	0	0	0	0	2	0	0	0	1	0	0	0	0	0	0	0	0	0	0	0	2	2	0	0	0	1	0
1293	16	1	6	1	6	2	1	4	5	3	13	8	29	0	0	0	0	2	0	1	0	1	0	0	1	1	2	1	0	0	1	0	0	0	0	0	1	2	0	0	1	0	0	2	0	0	0	1	0
1294	14	2	19	8	3	12	9	8	8	16	30	24	89	0	1	1	1	1	0	2	1	1	1	2	1	1	1	1	1	1	2	0	0	1	1	1	2	0	1	1	2	1	2	2	1	1	2	1	0
1295	14	2	1	4	2	2	4	4	1	4	7	5	25	0	0	1	1	1	1	1	1	0	0	0	0	0	2	1	0	0	0	0	0	1	0	0	0	0	0	0	0	0	0	1	0	0	0	1	0
1296	15	1	5	0	1	3	4	4	4	4	6	8	27	0	1	0	0	2	0	1	0	0	1	0	0	0	1	0	2	0	0	1	0	0	0	0	0	2	0	0	1	0	2	1	0	0	0	2	0
1297	15	1	4	2	2	2	3	4	3	1	8	4	23	0	0	1	1	0	1	0	0	0	1	0	0	0	1	0	1	0	0	0	0	0	0	0	1	1	0	0	1	0	1	0	0	0	0	0	0
1298	15	2	1	0	3	2	0	1	0	3	4	3	10	0	0	0	0	0	0	0	0	0	0	0	0	0	0	0	0	0	1	0	0	0	1	0	0	0	1	0	0	0	0	0	0	0	0	1	0
1299	15	1	5	7	2	3	7	7	1	9	14	10	43	0	0	1	1	0	0	1	1	1	1	0	1	0	1	1	1	0	0	1	1	1	1	1	2	0	0	1	1	0	0	1	0	0	0	0	1
1300	16	1	6	5	4	5	3	6	3	9	15	12	43	0	0	1	1	2	0	1	0	0	1	1	1	0	1	1	1	0	1	0	0	0	0	0	0	0	0	0	0	0	0	1	1	1	0	1	0
1301	16	2	0	0	3	0	0	1	2	3	3	5	9	0	0	0	0	0	0	0	0	0	0	0	0	0	0	0	0	0	0	0	0	0	0	0	0	0	0	0	0	0	0	0	0	0	0	0	0
1302	16	2	10	9	6	9	5	7	6	14	25	20	75	1	1	1	1	2	0	1	1	1	1	1	0	1	1	2	1	0	0	1	0	1	0	2	2	0	1	1	0	0	1	2	1	0	1	0	1
1303	16	1	2	2	1	1	1	1	0	0	5	0	8	0	0	1	1	1	0	0	1	0	1	0	0	0	2	0	0	0	0	0	0	0	0	0	0	0	0	0	0	0	0	2	0	0	0	0	0
1304	16	2	2	0	0	2	0	0	0	0	2	0	4	0	0	0	0	0	0	0	0	0	2	0	0	0	2	0	0	0	0	0	0	0	0	0	0	0	0	0	1	0	0	1	0	0	0	0	0
1305	16	1	2	2	2	2	2	1	0	0	6	0	12	0	0	0	0	0	0	0	1	0	1	0	0	0	1	0	0	0	0	0	0	0	0	0	0	0	0	0	0	0	0	2	0	0	0	0	0
1306	17	2	11	7	1	2	1	4	6	10	19	16	46	0	0	1	1	1	1	0	0	1	1	0	0	1	1	2	0	0	0	0	0	1	0	2	0	2	0	2	0	0	2	2	2	0	0	0	0
1307	15	1	8	7	11	8	11	6	3	9	26	12	68	0	1	1	1	1	0	0	1	1	2	1	1	0	1	0	0	0	1	1	0	0	0	1	0	1	0	0	0	0	1	2	1	2	0	2	0
1308	13	1	4	1	5	2	3	1	1	3	10	4	21	0	1	0	1	1	0	0	1	0	1	0	0	0	1	0	0	0	0	0	0	0	0	0	0	0	0	0	1	0	0	2	0	0	0	0	0
1309	15	2	1	3	4	0	0	2	0	3	8	3	15	0	0	0	1	1	0	1	0	0	0	0	0	0	2	0	0	0	0	0	0	0	0	0	0	0	0	0	1	0	0	0	0	0	0	0	0
1310	16	1	0	2	5	3	0	1	1	6	7	7	20	0	1	0	0	0	0	1	0	0	1	0	0	0	1	0	0	0	0	0	0	0	0	1	0	0	0	0	0	0	0	0	0	0	0	0	0
1311	17	1	0	1	1	1	0	1	0	3	2	3	8	0	0	0	0	0	0	0	0	0	0	0	0	0	1	1	0	0	0	0	1	1	0	0	0	0	0	0	0	0	0	0	0	0	0	1	0
1312	17	2	9	4	14	5	6	5	1	2	27	3	49	0	1	0	1	1	0	1	1	0	1	1	1	1	2	0	1	0	0	0	0	0	0	0	0	0	0	0	2	0	2	2	0	0	0	1	0
1313	17	1	8	3	2	4	10	7	2	11	13	13	53	0	1	1	0	1	1	0	2	1	1	0	0	1	2	0	1	0	1	1	0	0	1	1	0	0	0	0	1	0	0	1	0	1	0	1	0
1314	18	2	3	1	1	6	4	4	2	0	5	2	23	0	0	2	0	2	0	0	2	2	2	0	0	0	1	0	0	0	0	0	0	0	0	2	2	0	0	2	1	0	2	0	0	0	0	1	0
1315	16	2	3	3	2	2	0	1	7	2	8	9	20	0	0	0	0	1	0	0	0	0	0	1	0	0	0	2	0	0	0	0	0	0	0	0	0	0	1	0	0	0	0	0	0	0	1	0	0
1316	16	2	8	1	2	6	1	2	1	1	11	2	23	0	0	0	0	1	0	0	0	1	1	1	0	1	2	0	0	0	0	0	0	0	0	0	0	0	0	0	1	0	1	1	1	1	0	1	0
1317	17	1	1	0	3	2	0	2	2	4	4	6	14	1	1	0	0	0	0	0	0	1	0	0	0	0	0	0	0	0	0	0	0	1	0	0	1	0	0	1	0	0	0	0	0	0	0	1	0
1318	15	1	1	0	0	1	0	4	3	2	1	5	11	2	0	1	0	1	0	1	0	1	1	0	0	0	2	1	0	0	0	0	0	0	0	0	0	0	0	0	0	0	0	1	0	0	0	0	0
1319	17	1	6	1	6	5	6	8	3	6	13	9	45	0	1	1	0	1	1	1	0	1	2	0	1	0	2	0	1	0	1	0	0	0	0	1	0	0	0	0	0	0	1	2	1	0	0	0	0
1320	16	2	7	4	5	4	4	5	3	9	16	12	46	0	1	2	0	1	1	1	1	1	1	0	0	1	1	0	1	0	0	1	1	0	0	1	0	1	0	0	1	0	1	1	0	1	0	1	1
1381	11	2	2	0	1	1	0	0	0	0	3	0	5	0	0	0	0	2	0	0	0	0	0	0	0	0	2	0	0	0	0	0	0	0	0	0	0	0	0	0	0	0	0	2	0	0	0	0	0
1382	12	1	2	2	0	2	1	3	2	1	4	3	17	0	0	1	2	0	0	1	1	1	1	0	0	0	1	0	0	0	1	0	0	0	0	2	0	0	0	0	0	0	0	2	0	0	0	0	0
1383	11	2	3	0	4	5	2	1	0	1	7	1	17	0	1	0	0	2	0	1	2	0	0	0	0	0	1	0	0	0	0	0	0	0	0	0	0	0	0	0	0	0	0	2	0	0	0	1	0
1384	13	2	2	2	6	1	4	0	0	1	10	1	17	0	1	0	2	2	0	0	2	0	0	0	0	0	1	0	0	0	0	0	0	0	0	0	0	0	0	0	0	0	0	2	0	0	0	0	0
1385	12	1	3	3	2	1	5	0	1	2	8	3	17	0	0	0	0	1	0	0	1	0	0	0	0	0	1	0	0	0	0	0	0	0	0	0	0	0	0	0	0	0	0	1	1	0	0	1	1
1386	12	1	5	4	3	3	1	2	2	5	12	7	29	0	1	1	0	1	0	0	0	0	0	2	0	0	2	0	1	0	0	0	0	0	0	1	0	1	0	1	1	0	0	1	0	0	1	1	0
1387	12	1	0	0	0	2	1	0	0	1	0	1	4	0	1	0	0	0	0	0	1	0	1	1	0	0	1	0	0	0	0	0	0	0	0	0	0	0	0	0	0	0	0	0	0	0	0	0	0
1388	11	1	0	0	0	0	0	3	0	1	0	1	4	0	1	1	0	1	0	1	0	0	0	0	0	0	0	0	0	0	0	0	0	0	0	0	0	0	0	0	0	0	0	0	0	0	0	0	0
1389	13	1	2	1	0	3	0	2	1	3	3	4	14	0	1	1	0	2	0	0	0	1	1	0	0	0	1	0	0	0	0	1	0	1	0	0	1	1	0	0	1	0	0	1	0	0	0	0	0
1390	12	2	1	4	6	6	3	7	0	3	11	3	37	0	0	1	0	2	0	0	2	1	1	1	1	0	1	0	1	0	0	0	0	0	0	1	0	0	0	0	0	0	0	1	0	0	0	1	0
1391	11	2	0	0	0	2	0	1	0	3	0	3	6	0	0	0	0	2	0	0	0	0	2	0	1	0	1	1	0	0	1	0	0	0	0	0	0	0	0	0	0	0	0	0	0	0	0	0	0
1392	12	2	6	2	3	6	4	5	1	5	11	6	36	0	0	1	1	1	0	0	1	1	0	1	0	0	1	1	1	0	0	0	0	0	0	1	2	0	0	0	1	0	1	1	1	1	1	0	1
1393	12	2	1	1	3	3	0	1	0	0	5	0	9	0	0	0	0	1	0	0	0	0	1	1	0	0	1	0	0	0	0	0	0	0	0	0	0	0	0	0	0	0	0	1	0	0	0	0	0
1395	13	2	4	2	2	2	2	3	0	0	8	0	16	0	0	0	0	1	0	1	0	0	1	0	0	0	1	0	1	0	0	0	0	0	0	1	0	0	0	0	1	0	1	2	0	1	0	0	0
1396	13	1	2	4	4	5	0	5	3	4	10	7	30	0	0	1	1	2	0	1	0	0	1	0	0	0	1	0	1	0	0	1	0	0	0	1	0	0	0	0	1	0	1	0	0	0	0	1	0
1397	12	1	4	1	2	2	3	1	1	0	7	1	14	0	0	0	1	1	0	0	0	0	1	0	0	0	1	0	0	0	0	0	0	0	0	0	0	0	0	0	1	0	1	1	0	0	0	0	0
1398	12	2	2	1	0	1	1	5	1	2	3	3	15	0	0	1	0	1	0	1	1	1	1	0	0	1	1	0	0	0	0	0	0	0	0	1	0	0	0	0	0	0	0	1	0	0	0	0	0
1399	12	1	3	1	1	0	0	0	0	0	5	0	5	0	0	0	0	0	0	0	0	0	0	0	0	0	0	0	0	0	0	0	0	0	0	0	0	0	0	0	1	0	0	1	0	0	0	0	0
1400	12	2	0	0	1	0	1	6	0	0	1	0	12	0	0	1	0	2	0	1	1	1	0	0	0	0	1	0	0	0	0	0	0	0	0	0	0	0	0	0	0	0	0	0	0	0	0	0	0
1401	12	2	0	1	0	0	1	2	0	1	1	1	8	0	0	0	0	2	0	1	1	0	0	0	0	0	2	0	0	0	0	0	0	0	0	0	0	0	0	0	0	0	0	0	0	0	0	0	0
1402	13	1	1	3	2	3	2	1	2	1	6	3	17	0	1	1	1	2	0	0	1	0	1	0	0	0	1	0	0	0	0	0	0	0	0	0	0	0	1	0	0	0	0	1	0	0	0	1	0
1403	13	2	1	3	3	1	0	1	2	3	7	5	15	0	0	0	1	0	0	0	0	1	0	0	0	1	0	0	0	0	0	1	0	0	0	0	0	1	0	0	0	0	0	0	0	0	0	0	0
1404	13	1	0	0	1	0	1	0	2	0	1	2	5	0	0	0	0	0	0	0	0	0	0	0	0	0	2	0	0	1	0	0	0	0	0	0	0	0	0	1	0	0	0	0	0	0	0	0	0
1405	13	1	8	6	4	7	2	7	3	7	18	10	45	0	1	1	0	2	0	1	0	1	1	1	0	1	2	1	1	0	1	0	0	0	0	1	1	0	0	0	1	0	1	2	0	0	0	1	0
1406	14	2	4	1	4	5	3	3	2	14	9	16	37	0	1	1	0	2	0	1	1	1	1	0	0	0	1	1	0	0	2	0	1	2	1	0	0	0	0	0	0	0	0	0	0	0	1	1	0
1407	14	2	0	0	1	1	2	2	2	3	1	5	14	0	1	0	0	2	0	0	0	0	0	0	1	0	2	0	0	0	0	1	0	0	0	1	0	0	0	0	0	0	0	0	0	0	0	0	0
1408	14	1	6	5	2	1	2	1	4	0	13	4	24	0	0	0	1	1	0	0	0	0	0	1	0	0	2	0	0	0	0	0	0	0	0	2	0	2	0	2	2	0	1	1	1	0	0	0	0
1409	15	2	4	1	4	1	0	2	0	2	9	2	14	0	0	0	0	1	0	0	0	0	0	0	0	0	1	0	1	0	1	0	0	0	0	0	0	0	0	0	1	0	1	1	0	0	0	0	0
1410	14	1	3	3	2	4	6	6	1	3	8	4	32	0	0	1	1	1	1	1	1	1	1	0	0	0	1	0	0	0	1	0	0	0	0	0	0	0	0	0	0	0	1	1	0	1	0	1	0
1411	14	2	2	2	4	4	2	4	3	2	8	5	26	0	0	0	1	2	0	1	0	1	1	0	0	1	2	0	1	0	0	0	0	0	0	0	0	1	0	1	0	0	0	0	0	0	0	1	0
1412	14	1	1	1	3	2	3	5	5	6	5	11	29	0	1	1	0	1	1	1	0	0	0	0	0	0	1	0	1	0	0	1	0	1	1	0	0	1	0	1	0	0	0	1	0	0	0	1	0
1413	13	1	3	4	3	3	4	4	3	12	10	15	38	0	1	1	2	2	0	1	1	0	1	0	0	0	2	1	0	0	0	1	0	1	1	0	0	0	0	1	0	0	1	1	0	0	1	1	1
1414	14	2	8	4	5	4	4	12	2	12	17	14	59	0	1	2	0	2	0	1	1	1	1	0	1	0	1	0	2	0	0	1	1	0	1	0	0	0	0	1	0	0	1	2	0	0	1	0	1
1415	13	1	1	5	0	1	3	4	1	3	6	4	19	0	0	0	1	2	0	2	1	1	1	0	0	0	1	0	1	0	1	2	0	0	0	0	0	1	0	0	0	0	0	0	0	0	0	0	0
1416	14	2	1	1	0	0	0	1	0	0	2	0	3	0	0	0	1	2	0	0	0	0	0	0	0	0	2	0	0	0	0	0	0	0	0	0	0	0	0	0	0	0	0	1	0	0	0	0	0
1417	14	2	1	0	0	1	0	0	1	0	1	1	4	0	0	0	0	0	0	0	0	0	0	0	0	0	1	0	0	0	0	0	0	0	0	1	0	0	0	0	0	0	0	1	0	0	0	0	0
1418	15	1	4	1	4	4	1	5	2	6	9	8	29	0	1	0	0	1	0	1	0	1	1	0	0	1	1	0	1	0	0	0	0	0	0	1	0	0	0	1	1	0	0	1	0	0	0	1	1
1419	15	2	7	3	6	4	2	1	1	8	16	9	40	0	1	0	0	2	0	0	0	0	1	0	0	1	2	1	1	0	0	1	0	0	1	0	0	0	0	0	1	0	1	2	0	0	1	0	0
1420	13	1	1	0	0	0	0	0	0	0	1	0	1	0	0	0	0	0	0	0	0	0	0	0	0	0	1	0	0	0	0	0	0	0	0	0	0	0	0	0	0	0	0	1	0	0	0	0	0
1421	15	1	7	7	1	6	4	6	4	4	15	8	45	0	0	1	0	1	0	1	1	0	1	0	0	0	1	1	1	0	0	1	0	0	0	1	1	0	0	0	1	0	2	1	0	0	0	1	0
1422	14	2	1	0	0	1	0	0	1	0	1	1	4	0	0	0	0	1	0	0	0	0	0	0	0	0	1	0	0	0	0	0	0	0	0	1	0	0	0	0	0	0	0	1	0	0	0	0	0
1423	15	1	1	1	1	1	0	7	1	8	3	9	26	0	1	2	1	2	0	1	0	1	0	0	0	0	0	0	1	0	0	2	0	0	0	0	0	0	0	0	0	0	0	1	0	0	0	1	1
1424	15	2	1	0	1	2	0	1	0	0	2	0	5	0	0	0	0	0	0	0	0	0	0	0	0	0	0	0	0	0	0	0	0	0	0	0	0	0	0	0	0	0	0	0	0	0	0	0	0
1425	15	1	0	0	0	0	0	1	0	2	0	2	3	0	0	0	0	0	0	0	0	0	0	0	0	0	0	0	1	0	1	0	0	0	0	0	0	0	0	0	0	0	0	0	0	0	0	0	0
1426	14	2	4	7	1	0	4	2	0	4	12	4	24	0	1	1	1	0	0	0	0	0	0	0	0	0	1	0	1	0	0	0	0	0	0	1	0	0	0	0	1	0	0	1	0	0	0	0	0
1428	14	1	4	5	1	5	0	5	1	3	10	4	27	0	0	1	1	1	0	1	0	1	2	1	0	0	1	0	0	0	0	1	1	1	0	0	1	0	0	1	0	0	1	2	0	0	0	0	0
1429	15	1	3	6	0	2	1	4	0	3	9	3	21	0	0	0	1	2	0	1	0	0	0	0	0	0	1	0	1	0	0	0	0	0	0	0	0	0	0	0	1	0	0	0	0	0	0	1	0
1430	15	2	7	4	5	5	10	4	1	11	16	12	50	0	2	0	1	2	0	1	1	0	1	0	0	0	0	0	1	0	1	0	0	0	0	0	1	0	0	0	1	0	1	2	0	0	0	1	1
1431	18	1	3	4	2	3	3	3	3	2	9	5	25	0	1	1	2	2	0	0	1	2	1	0	0	0	2	0	0	0	0	0	0	0	0	0	0	0	0	0	0	0	0	2	0	0	0	0	0
1432	14	2	4	6	5	3	3	7	2	4	15	6	36	0	1	0	2	1	0	2	1	2	1	0	2	0	2	0	0	0	0	0	0	0	0	0	0	0	0	0	0	0	1	2	0	0	0	0	1
1433	17	1	4	0	0	0	0	4	0	2	4	2	11	0	1	1	0	1	0	0	0	0	0	0	0	0	1	0	1	0	0	0	0	0	0	0	0	0	0	0	0	0	0	0	0	0	0	0	0
1434	16	2	1	1	3	0	0	2	0	0	5	0	10	0	0	1	0	1	0	1	0	0	0	0	0	0	1	0	0	0	0	0	0	0	0	1	0	0	0	0	0	0	0	0	0	0	0	0	0
1435	14	1	1	3	1	1	4	4	2	5	5	7	23	0	1	2	1	0	0	0	0	1	0	0	0	0	0	0	1	0	0	0	0	0	1	0	1	0	0	0	0	0	0	1	0	0	0	0	0
1436	15	2	0	1	0	1	2	3	2	1	1	3	11	0	1	0	0	1	0	1	0	0	0	1	0	0	1	0	0	0	0	0	0	0	0	0	0	0	0	0	0	0	0	0	0	0	0	0	0
1437	16	2	0	2	1	1	0	2	1	2	3	3	9	0	0	0	0	0	0	0	0	1	0	0	0	0	1	0	0	0	0	0	0	0	0	0	0	1	1	0	0	0	0	0	0	0	0	0	0
1438	16	2	2	0	3	1	0	0	1	0	5	1	7	0	0	0	0	0	0	0	0	0	0	1	0	0	0	0	0	0	0	0	0	0	0	0	0	0	0	0	0	0	0	1	0	0	0	0	0
1439	15	2	2	0	0	0	0	3	0	0	2	0	7	0	0	1	0	0	0	1	0	0	0	0	0	0	1	0	0	0	0	0	0	0	0	0	0	0	0	0	0	0	0	0	0	0	0	0	0
1440	16	1	3	2	1	2	3	2	3	2	6	5	21	0	0	0	0	1	0	0	0	0	0	0	1	0	0	0	0	0	0	0	0	0	1	1	0	0	0	0	0	0	0	1	0	0	1	0	0
1501	11	2	7	7	7	7	8	4	2	3	21	5	50	0	0	1	2	2	1	0	2	1	2	2	0	0	1	0	0	0	1	2	0	0	0	0	1	0	0	0	1	0	2	0	2	0	1	2	0
1502	12	1	4	4	0	6	2	6	6	8	8	14	39	0	0	2	0	2	1	1	0	1	2	0	0	0	1	1	1	0	0	1	0	1	0	0	1	2	1	0	0	0	1	1	0	0	1	1	0
1503	12	2	7	1	4	6	3	8	4	4	12	8	41	0	0	1	0	2	0	2	0	2	0	2	0	2	1	1	0	0	0	0	0	2	0	1	0	1	0	2	1	0	2	1	0	1	0	1	0
1504	12	2	5	7	10	1	1	5	1	2	22	3	37	0	0	1	2	2	1	2	0	1	1	0	0	0	2	0	0	0	1	0	0	0	0	0	0	0	0	0	1	0	2	2	0	0	0	0	0
1505	15	1	6	8	9	8	7	5	1	5	23	6	55	0	0	0	1	1	1	0	1	0	1	1	0	2	0	0	2	0	1	0	0	0	0	1	1	0	0	0	1	0	1	1	0	0	1	0	0
1506	12	1	7	4	3	7	6	4	5	6	14	11	43	0	0	0	1	0	1	1	1	1	2	0	0	1	1	1	1	0	1	0	1	0	0	0	1	2	1	0	0	0	1	1	0	0	1	1	0
1507	11	2	8	5	2	4	8	1	0	6	15	6	36	0	1	0	2	2	0	0	0	0	2	0	1	1	0	0	0	0	0	0	0	0	0	0	0	0	0	0	2	0	0	2	0	0	1	1	1
1508	11	2	9	4	7	8	10	3	10	6	20	16	62	0	1	0	2	2	0	0	0	0	2	0	1	1	0	0	0	0	0	0	0	0	0	0	0	0	0	0	2	0	0	1	0	2	1	2	0
1509	12	2	8	5	2	4	7	1	0	5	15	5	34	0	1	0	2	2	0	0	0	0	2	0	1	1	1	0	0	0	0	0	0	0	0	0	0	0	0	0	2	0	0	2	0	0	1	1	1
1510	11	1	13	7	5	6	11	5	5	10	25	15	68	0	1	0	1	1	1	0	1	1	0	1	1	0	1	1	1	0	1	1	1	0	0	1	1	1	0	1	1	1	1	2	1	1	1	1	1
1511	11	1	10	2	2	2	4	1	4	4	14	8	31	1	2	0	1	1	0	1	2	0	1	0	0	0	2	0	0	0	0	0	0	0	0	0	0	0	0	2	2	0	0	2	2	0	0	0	0
1512	12	1	7	3	2	2	2	1	1	4	12	5	24	0	1	0	1	1	0	0	0	0	0	0	1	0	1	0	0	0	0	0	0	0	0	0	0	0	1	0	2	1	2	2	0	0	0	0	0
1513	13	2	3	1	4	2	3	4	0	3	8	3	22	0	0	0	1	1	0	1	0	1	1	0	1	1	2	1	0	1	2	0	0	0	0	1	0	0	0	0	1	0	0	0	1	0	0	0	0
1514	16	1	3	3	0	2	0	3	9	7	6	16	29	1	1	0	2	0	0	0	0	1	0	0	0	0	0	0	0	0	1	0	0	1	0	0	0	1	1	1	0	0	1	1	0	0	0	0	1
1515	15	1	8	7	8	9	4	8	2	10	23	12	59	0	0	0	1	1	0	1	2	2	2	0	1	0	2	1	2	0	1	0	0	1	2	1	2	0	1	1	0	2	0	2	2	1	0	1	1
1516	11	2	2	2	2	4	1	1	3	0	6	3	19	0	0	0	1	0	1	0	1	0	1	0	1	0	1	0	0	0	0	0	0	0	0	1	1	2	0	1	0	0	0	1	0	0	0	1	0
1517	13	2	6	3	5	5	1	3	3	5	14	8	35	0	1	1	1	1	0	0	0	0	1	1	0	1	1	0	1	0	1	0	0	1	1	0	0	1	0	0	1	1	1	1	0	0	0	0	1
1518	15	2	13	4	8	10	9	7	11	10	25	21	80	2	0	1	0	2	1	1	1	0	1	1	1	1	1	0	1	0	1	0	1	1	2	1	2	2	0	1	2	0	1	1	2	1	0	1	1
1519	13	2	4	4	2	2	0	2	1	1	10	2	17	0	0	0	1	0	0	1	0	0	0	0	0	0	2	0	1	0	1	0	0	0	0	0	0	0	0	0	1	0	1	0	0	0	0	1	0
1520	13	2	2	3	5	5	2	5	2	1	10	3	28	0	0	2	2	0	0	0	0	0	2	0	0	0	2	0	0	0	0	0	0	1	0	2	0	0	0	2	1	0	1	0	0	0	0	1	0
1521	14	2	5	3	8	4	2	4	2	1	16	3	31	0	0	1	2	1	0	0	1	0	2	0	0	0	0	0	0	0	0	0	0	1	0	0	0	0	0	2	1	0	1	2	0	0	1	1	0
1522	11	1	3	4	2	2	0	2	0	2	9	2	16	0	0	0	1	1	0	0	0	0	1	0	0	0	2	0	1	0	1	0	0	0	0	0	0	0	0	0	1	0	0	1	0	0	0	1	0
1523	12	1	4	2	3	5	1	5	1	1	9	2	24	0	0	2	1	2	0	0	0	0	1	0	0	0	2	1	0	0	0	0	0	0	0	0	0	0	0	0	1	0	1	2	0	0	0	1	0
1524	13	1	8	5	1	7	3	9	5	2	14	7	43	0	0	2	1	1	1	2	0	1	1	0	0	0	1	1	0	2	0	0	0	0	0	1	1	0	2	2	1	0	1	2	0	0	0	1	0
1525	13	1	7	0	4	5	5	2	1	3	11	4	27	0	0	0	0	2	0	1	1	0	1	0	0	1	2	0	1	0	1	0	0	0	0	0	0	0	0	0	0	0	2	2	0	1	0	2	0
1526	16	2	7	8	6	5	2	3	0	8	21	8	43	0	0	0	1	1	0	0	0	0	0	0	1	0	0	0	0	0	1	0	0	0	0	1	1	0	0	0	1	0	1	2	0	0	0	1	1
1527	14	1	3	4	4	5	3	3	2	4	11	6	29	0	0	0	1	1	0	1	1	2	0	1	0	1	2	1	0	0	0	0	0	1	0	1	1	1	0	1	1	0	0	1	0	0	0	1	1
1528	17	1	8	4	3	4	1	3	5	8	15	13	40	0	0	2	1	1	1	0	0	0	0	1	0	1	2	2	0	0	1	0	0	0	1	2	2	2	0	0	2	0	2	2	0	0	0	0	0
1529	17	2	9	4	6	4	5	6	1	4	19	5	44	0	1	1	1	1	0	1	0	0	0	0	0	2	0	1	0	0	0	0	0	0	0	0	0	0	0	0	1	0	2	2	0	0	0	1	1
1530	14	2	4	4	6	4	2	3	1	4	14	5	30	0	1	0	1	2	0	0	1	0	0	1	1	0	2	0	0	0	0	0	0	1	0	0	1	0	0	0	0	0	1	2	0	0	0	0	0
1531	13	2	2	3	5	3	3	0	1	1	10	2	21	0	0	0	0	1	0	0	0	0	0	1	0	0	2	0	0	0	0	0	0	0	0	2	0	0	0	0	1	0	0	1	0	0	0	0	0
1532	14	2	1	4	2	2	4	0	0	1	7	1	16	0	0	0	0	1	0	0	0	0	0	0	0	0	2	0	0	0	0	0	0	0	0	1	0	0	0	0	0	0	0	1	0	0	0	0	0
1533	14	2	2	4	4	3	6	0	1	3	10	4	26	0	0	0	0	1	0	0	0	0	0	1	0	0	2	0	0	0	0	0	0	0	0	1	0	0	0	0	1	0	0	1	0	0	0	0	0
1534	15	1	5	2	5	2	8	1	3	2	12	5	31	0	0	0	0	0	1	0	0	0	0	1	1	0	0	0	0	0	1	0	0	0	0	0	0	0	0	0	1	0	0	2	0	0	0	0	0
1535	15	1	2	0	5	2	6	0	0	3	7	3	20	0	0	0	0	2	0	0	0	0	1	0	0	0	2	0	0	0	2	0	0	0	0	0	0	0	0	0	0	0	0	2	0	0	0	0	0
1536	14	1	2	2	7	2	6	6	0	4	11	4	31	0	0	1	0	2	0	2	1	1	0	0	0	0	0	0	0	0	2	0	0	0	0	1	0	0	0	0	0	0	0	2	0	0	0	0	0
1537	18	2	9	8	3	10	2	5	3	5	20	8	45	0	1	0	1	1	0	0	0	2	2	2	0	0	1	1	0	0	1	0	0	0	0	0	0	2	0	0	0	2	0	2	1	1	1	1	0
1538	15	2	2	1	1	2	2	0	0	2	4	2	11	0	0	0	0	1	0	0	0	0	1	0	0	1	1	0	0	0	1	0	0	0	0	0	0	0	0	0	0	0	1	0	0	0	0	0	0
1539	15	2	11	8	8	7	3	6	2	3	27	5	53	0	1	0	1	1	0	1	0	0	1	0	1	1	1	1	1	0	0	0	0	0	0	1	0	0	1	0	1	0	0	0	1	1	1	1	0
1540	15	1	6	5	5	3	3	2	0	3	16	3	33	0	0	0	2	2	1	0	1	1	2	0	0	0	2	0	0	0	1	0	0	0	0	1	0	0	1	0	1	0	1	2	0	0	2	0	0
1541	16	1	6	3	14	3	6	7	4	3	23	7	51	0	0	2	2	1	0	1	0	2	1	0	0	1	2	0	0	0	1	0	0	0	0	1	1	2	0	0	0	0	1	1	0	0	1	1	0
1542	18	2	8	2	8	4	4	2	0	0	18	0	30	0	0	0	0	2	0	0	0	2	2	0	0	0	2	0	0	0	0	0	0	0	0	0	0	0	0	0	2	0	2	2	0	0	0	0	0
1543	15	2	3	1	2	2	1	1	0	1	6	1	12	0	0	1	1	0	0	0	0	0	1	0	0	0	0	0	0	0	0	0	0	1	0	0	0	0	0	0	0	0	0	2	0	0	0	1	0
1544	16	2	2	1	2	2	1	1	0	0	5	0	11	0	0	1	1	0	0	0	0	0	1	0	0	0	2	0	0	0	0	0	0	0	0	0	0	0	0	0	0	0	0	2	0	0	0	1	0
1545	15	2	8	1	8	5	4	4	4	4	17	8	41	0	1	1	0	0	0	0	0	0	1	0	0	0	2	0	2	0	1	0	0	1	0	2	1	2	0	0	2	0	1	1	1	1	0	0	0
1546	15	1	14	6	1	9	3	8	5	15	21	20	66	0	1	1	0	2	1	2	2	1	1	2	0	0	1	1	0	0	1	0	0	1	0	0	1	0	1	0	1	1	1	2	2	0	1	1	1
1547	15	1	4	4	3	6	5	6	3	10	11	13	46	0	0	0	0	1	1	0	1	1	1	0	0	0	1	0	1	0	1	0	0	1	1	1	0	0	1	1	1	0	0	1	0	0	0	1	1
1548	14	1	2	7	3	4	5	4	2	5	12	7	35	0	0	1	1	2	1	0	1	1	1	0	0	0	1	0	1	0	1	0	0	0	0	0	0	1	0	0	1	0	0	1	0	0	0	0	1
1549	16	1	14	6	6	9	7	3	4	5	26	9	61	0	1	1	1	2	0	0	1	1	1	0	0	1	1	0	0	0	1	0	0	0	0	1	2	1	0	0	1	1	2	2	0	0	1	1	0
1550	16	2	7	6	8	3	3	1	2	7	21	9	40	0	1	0	1	1	0	0	1	0	0	0	0	1	0	0	1	0	0	0	0	1	0	1	0	0	0	0	1	0	1	2	0	0	0	1	1
1551	17	1	5	1	0	4	1	0	0	0	6	0	14	0	0	0	1	1	0	0	1	0	2	0	0	0	1	0	0	0	0	0	0	0	0	0	0	0	0	0	1	0	2	2	0	0	0	1	0
1552	17	2	6	2	7	3	2	0	0	0	15	0	20	0	0	0	1	1	0	0	0	0	1	0	0	0	2	0	0	0	0	0	0	0	0	0	0	0	0	0	2	0	1	2	0	0	0	1	0
1553	17	2	8	6	6	6	3	5	1	8	20	9	48	0	1	0	1	2	0	1	0	1	2	0	0	1	1	1	0	0	1	0	0	1	1	2	0	0	0	0	1	0	2	1	0	0	0	0	1
1554	15	1	4	5	4	5	2	9	4	10	13	14	46	1	2	1	2	2	1	1	2	0	1	0	2	0	1	1	2	0	1	0	0	1	0	0	2	0	0	1	0	0	1	2	1	0	0	1	1
1555	15	2	4	2	4	5	3	4	0	0	10	0	26	0	0	1	1	1	0	2	2	0	1	0	0	0	1	0	0	0	0	0	0	0	0	0	0	0	0	0	0	0	0	1	0	0	0	1	0
1556	16	2	9	4	6	4	4	5	0	4	19	4	39	0	1	1	1	0	0	2	2	0	1	0	0	0	1	0	0	0	0	2	0	1	0	0	0	0	0	0	1	0	2	1	0	0	1	2	0
1557	16	2	2	4	6	2	3	3	0	1	12	1	23	0	0	1	1	1	0	2	2	0	1	0	0	0	1	0	0	0	0	0	0	0	0	0	0	0	0	0	0	0	0	1	0	0	0	1	0
1558	15	1	0	0	1	2	1	0	0	2	1	2	8	0	1	0	0	2	0	0	0	0	0	0	0	0	2	0	0	0	0	0	0	0	0	1	0	0	0	0	0	0	0	0	0	0	0	1	0
1559	16	1	7	3	1	1	0	3	1	2	11	3	20	0	1	0	0	2	0	0	0	1	0	0	0	0	2	0	1	0	1	0	0	0	0	0	0	0	0	0	1	2	1	2	0	0	0	0	0
1560	15	1	2	2	0	1	2	4	2	0	4	2	15	0	0	0	0	2	0	0	1	1	1	0	0	0	2	0	1	0	0	0	0	0	0	1	0	2	0	0	1	0	0	1	0	0	0	0	0
1621	13	2	7	5	10	4	7	5	1	4	22	5	47	0	1	0	2	2	0	0	1	1	1	0	2	1	2	0	1	0	1	0	0	0	0	1	0	1	0	0	1	1	1	2	0	0	0	1	0
1622	13	1	8	9	15	6	8	9	4	5	32	9	69	0	1	0	2	2	0	2	0	2	2	0	1	1	2	0	1	0	0	0	1	0	1	0	0	1	0	0	0	0	1	1	0	0	1	1	0
1623	13	2	8	7	14	9	10	8	4	4	29	8	68	0	0	1	0	2	0	2	2	1	2	0	1	0	2	0	1	0	0	0	1	0	0	1	2	1	0	0	1	0	1	1	0	0	1	1	0
1624	12	2	11	8	8	5	8	10	9	8	27	17	70	0	0	1	2	1	0	1	1	1	2	0	2	1	1	0	0	0	2	0	0	1	1	0	0	1	0	1	1	0	2	1	0	0	0	1	1
1625	12	2	7	10	8	8	9	10	5	18	25	23	84	0	2	0	2	2	0	2	1	2	1	0	1	0	1	1	1	0	0	1	1	1	0	1	0	1	1	1	0	0	1	1	0	0	0	1	1
1626	13	1	15	12	13	14	19	17	8	21	40	29	132	0	1	2	2	2	0	2	1	2	1	2	2	1	2	1	2	1	2	1	1	1	1	2	1	1	2	1	1	1	1	0	1	1	2	2	1
1627	14	2	2	2	3	2	0	1	1	1	7	2	12	0	0	0	1	1	0	0	0	0	1	0	0	0	2	0	1	0	1	0	0	0	0	0	0	0	0	0	1	0	0	1	0	0	0	0	0
1628	13	2	3	2	2	3	0	0	2	5	7	7	19	0	1	0	0	2	0	0	0	0	0	0	0	1	0	0	0	0	0	0	0	0	0	0	0	0	0	0	1	0	0	0	0	0	0	0	0
1629	14	2	0	1	3	1	0	0	0	2	4	2	9	0	1	0	0	2	0	0	0	0	0	0	0	0	2	0	0	0	0	0	0	0	0	0	0	0	0	0	0	0	0	0	0	0	0	0	0
1630	12	1	2	2	0	1	2	2	0	0	4	0	13	0	0	0	0	2	2	0	0	0	1	0	0	0	2	0	2	0	0	0	0	0	0	0	0	0	0	0	0	0	1	1	0	0	0	0	0
1631	14	1	2	0	0	5	7	2	0	3	2	3	20	0	0	0	0	1	0	0	1	0	1	0	0	0	2	0	1	0	1	0	0	0	0	0	0	0	0	0	0	0	0	2	0	0	0	2	0
1632	14	1	2	0	0	5	8	2	1	4	2	5	23	0	0	0	0	1	0	0	1	0	1	0	0	0	2	0	1	0	1	0	0	1	0	0	0	0	0	0	0	0	0	2	0	0	0	2	0
1633	13	1	10	7	3	9	2	4	4	9	20	13	55	0	0	0	2	2	0	0	0	1	1	0	0	0	1	1	0	0	1	1	1	0	0	0	1	0	1	2	1	1	0	2	1	1	0	1	1
1634	14	1	8	4	3	6	5	6	4	8	15	12	49	0	1	1	0	2	1	2	1	1	1	0	1	1	2	0	1	0	0	0	1	0	1	0	0	1	0	0	1	1	0	2	0	0	1	1	1
1635	14	2	6	9	3	2	2	8	3	4	18	7	40	0	1	2	2	2	0	2	1	1	0	0	0	1	0	0	1	0	0	0	0	0	0	0	0	2	0	0	0	0	0	2	0	0	1	1	0
1636	13	1	6	4	2	5	6	2	3	5	12	8	38	0	0	1	1	1	0	1	0	0	1	0	0	1	1	1	0	0	2	0	0	0	1	0	0	0	0	0	1	0	1	2	0	0	1	1	0
1637	13	1	8	6	4	6	8	8	2	9	18	11	60	0	1	2	0	1	1	1	1	1	0	0	0	2	1	1	1	0	1	0	0	1	0	0	1	0	0	0	1	0	1	2	1	0	0	1	0
1638	14	2	8	4	3	3	5	6	0	5	15	5	37	0	1	2	1	2	0	1	1	0	0	1	0	1	2	0	1	0	0	0	0	0	0	1	0	0	0	0	0	0	1	2	0	1	0	1	1
1639	14	2	4	2	3	3	0	6	2	6	9	8	30	0	0	1	1	1	0	2	0	1	0	0	0	1	1	0	0	0	0	0	0	0	1	0	0	1	0	0	1	0	1	0	0	0	0	1	1
1640	16	2	4	2	4	3	0	6	2	5	10	7	30	0	0	1	1	1	0	2	0	1	0	0	0	1	1	0	0	0	0	0	0	0	1	0	0	1	0	0	1	0	1	0	0	0	0	1	1
1641	13	2	5	0	3	0	2	2	0	1	8	1	13	0	0	1	0	1	0	0	1	0	0	0	0	1	2	0	1	0	0	0	0	0	0	0	0	0	0	0	1	0	1	1	0	0	0	0	0
1642	14	1	4	3	4	4	4	4	3	10	11	13	41	0	0	0	0	2	1	1	0	1	0	0	0	0	1	1	1	0	1	0	0	1	0	1	0	1	0	0	1	0	1	2	0	1	0	1	0
1643	14	1	5	3	4	6	4	4	2	8	12	10	39	0	0	0	0	2	1	1	0	1	2	0	0	0	1	1	1	0	0	0	0	0	0	0	0	1	0	0	1	0	1	2	0	1	0	1	0
1644	13	1	2	2	0	5	6	4	3	3	4	6	27	0	1	1	0	0	1	0	0	0	1	0	0	0	0	0	0	0	0	0	0	0	0	1	0	1	0	0	1	0	1	0	0	1	0	1	0
1645	14	2	13	9	9	6	7	7	1	8	31	9	67	0	0	0	1	2	2	0	1	1	1	1	1	1	1	0	1	0	2	1	1	0	0	1	0	0	1	0	1	0	0	1	2	1	1	1	0
1646	15	1	3	1	4	6	3	6	2	7	8	9	33	0	1	1	0	2	0	1	0	0	0	0	1	0	2	1	0	0	0	0	0	0	0	0	0	0	0	0	1	0	0	0	0	1	0	1	0
1647	15	1	6	2	10	5	4	7	1	6	18	7	45	0	1	1	0	2	0	1	0	0	1	0	1	0	2	0	0	1	0	0	0	0	0	1	0	0	0	0	0	0	2	0	0	1	0	1	0
1648	16	1	8	6	2	3	4	3	4	7	16	11	42	1	1	0	1	1	1	1	0	0	0	0	0	0	1	0	0	0	1	0	0	0	0	1	0	1	0	0	0	0	1	1	0	0	2	1	0
1649	15	2	8	3	5	7	8	13	6	9	16	15	68	0	0	2	0	2	1	2	2	1	1	1	1	0	1	1	2	0	1	0	0	1	0	0	0	1	1	1	0	1	1	2	1	1	1	0	0
1650	15	2	16	6	11	10	10	8	4	6	33	10	79	0	1	1	1	2	0	1	1	1	1	0	1	1	2	1	1	0	1	0	0	0	0	1	1	0	0	0	2	0	2	2	1	1	1	2	1
1651	13	2	4	2	2	0	4	2	2	1	8	3	18	0	0	1	0	2	0	1	0	0	0	0	0	1	2	0	0	0	1	0	0	0	0	1	0	0	0	2	0	0	1	2	0	0	0	0	0
1652	15	2	5	5	1	3	4	0	2	3	11	5	24	0	1	0	2	1	0	0	0	0	1	1	0	0	2	0	0	0	0	0	0	0	0	0	0	0	0	0	0	0	0	2	0	0	0	0	0
1653	14	2	3	1	0	2	1	1	0	7	4	7	18	0	2	0	1	1	1	0	0	1	0	0	0	0	1	0	0	0	0	0	0	0	0	0	0	0	0	0	0	0	1	1	0	0	0	1	0
1654	15	1	2	0	9	5	6	4	6	7	11	13	41	0	0	1	0	0	0	1	0	0	1	0	0	0	0	0	1	1	1	1	0	0	1	1	1	1	1	1	0	0	0	1	0	0	0	1	0
1655	15	1	2	4	3	3	5	4	2	6	9	8	32	0	1	1	0	0	1	0	0	0	1	0	0	0	0	0	0	0	0	1	0	0	0	1	0	1	0	0	1	0	1	0	0	1	0	0	1
1656	14	1	3	5	0	4	1	6	3	7	8	10	34	0	1	0	0	0	0	1	0	1	0	1	0	0	0	1	1	0	1	1	0	0	0	2	0	1	0	0	1	0	1	0	1	0	0	1	0
1657	18	1	4	5	3	0	0	5	2	1	12	3	23	0	0	1	1	1	0	0	0	0	0	0	1	0	1	0	1	0	0	0	0	0	0	0	0	0	0	0	0	0	0	2	0	0	0	0	0
1658	15	2	6	2	3	5	4	0	1	3	11	4	30	0	1	0	0	2	0	0	0	0	0	1	0	1	2	1	0	0	0	0	0	0	0	0	0	0	0	0	1	0	1	2	0	1	0	1	0
1659	16	1	2	0	2	3	2	3	1	3	4	4	17	0	0	1	0	1	0	1	0	0	1	0	0	0	2	0	0	0	1	0	0	0	0	0	0	0	0	0	0	0	0	2	0	0	0	1	0
1660	15	2	13	3	11	5	5	3	1	6	27	7	54	0	0	0	1	2	0	1	0	0	1	0	0	2	2	0	0	0	0	0	0	0	0	2	0	0	0	0	2	0	2	2	0	1	0	2	0
1661	16	1	8	7	0	5	1	0	1	3	15	4	25	0	1	0	1	0	0	0	0	0	0	1	0	0	0	0	0	0	1	0	0	0	0	0	1	0	1	0	0	0	2	2	0	0	0	0	0
1662	15	2	2	3	2	2	0	0	1	1	7	2	11	0	0	0	1	0	0	0	0	0	1	0	0	0	0	0	0	0	0	0	0	0	0	0	0	1	0	0	0	0	1	0	0	0	0	0	0
1663	13	2	7	5	4	3	0	5	3	7	16	10	36	0	0	1	0	1	0	0	0	1	0	1	0	0	1	1	0	0	0	0	0	1	0	1	0	1	0	0	1	0	1	2	1	0	0	1	0
1664	14	2	9	5	6	8	3	5	2	11	20	13	53	0	1	1	0	1	1	0	2	1	1	2	0	1	1	1	0	0	1	0	0	1	0	2	1	0	1	0	1	0	1	2	0	0	0	1	1
1665	15	2	11	5	4	6	2	5	2	1	20	3	37	0	0	0	0	0	0	1	1	0	2	2	1	1	2	0	2	0	0	0	0	0	0	1	0	0	0	0	1	0	2	2	1	0	0	0	0
1666	15	1	1	5	2	4	3	4	3	9	8	12	35	0	1	0	1	1	0	1	0	0	1	0	0	0	0	2	1	1	0	1	0	0	1	1	1	1	0	1	0	0	0	1	0	0	0	0	0
1667	14	1	3	2	3	4	4	2	1	9	8	10	33	0	1	0	1	1	1	0	0	1	1	1	0	0	2	0	0	0	1	0	0	0	0	1	0	0	0	0	1	0	0	2	0	0	0	1	1
1668	16	1	7	4	1	6	0	3	2	4	12	6	29	0	0	0	0	0	0	0	0	1	1	0	0	0	1	0	0	0	1	0	1	1	0	0	2	0	0	1	1	1	0	2	1	1	0	0	1
1669	17	1	8	5	1	9	9	14	17	21	14	38	88	1	0	2	0	0	2	2	2	2	2	1	2	1	1	2	0	2	1	1	2	1	0	1	1	2	0	1	0	2	1	1	1	0	1	1	2
1670	17	2	5	9	4	4	4	7	0	3	18	3	39	0	0	1	0	1	0	1	2	0	1	0	1	0	1	1	0	0	0	0	0	0	0	1	0	0	0	0	1	0	1	1	0	0	1	0	0
1671	17	1	12	6	4	7	5	5	4	11	22	15	57	0	1	1	1	2	0	1	0	0	0	0	1	1	1	0	1	1	0	0	0	1	1	0	1	2	1	0	2	0	1	2	1	0	1	1	0
1672	18	2	5	2	3	5	5	1	1	12	10	13	39	0	1	0	0	2	0	0	1	1	1	0	0	1	1	1	0	0	1	2	0	1	0	1	1	0	0	0	1	0	1	2	0	1	0	1	1
1673	17	1	10	5	9	11	9	8	12	20	24	32	91	0	1	1	1	1	1	2	1	1	2	1	0	0	1	1	1	0	0	1	1	1	1	0	0	1	0	1	1	0	1	2	0	1	1	2	1
1674	16	2	10	1	2	4	4	0	0	4	13	4	28	0	1	0	0	0	0	0	0	0	0	0	0	2	1	0	0	0	0	0	1	0	0	0	0	0	0	0	1	0	1	2	0	0	0	1	0
1675	16	2	3	0	0	0	0	0	0	0	3	0	3	0	0	0	0	0	0	0	0	0	0	0	0	0	2	0	0	0	0	0	0	0	0	0	0	0	0	0	0	0	1	2	0	0	0	0	0
1676	16	2	7	2	4	4	4	5	2	6	13	8	42	0	1	1	0	1	0	1	1	1	0	1	0	0	1	1	0	0	0	0	0	0	0	1	0	0	0	0	1	1	0	1	1	1	1	0	0
1677	16	2	3	0	1	0	0	0	0	0	4	0	4	0	0	0	0	0	0	0	0	0	0	0	0	0	2	0	0	0	0	0	0	0	0	0	0	0	0	0	0	0	1	2	0	0	0	0	0
1678	15	1	8	6	2	10	7	5	7	10	16	17	61	0	0	1	1	0	0	0	1	0	2	1	0	0	1	1	2	0	1	1	0	1	1	0	1	1	0	2	0	0	2	2	1	0	0	1	0
1679	15	1	1	1	3	3	2	2	3	6	5	9	21	0	1	0	0	1	0	0	0	0	0	0	0	0	1	0	2	0	0	0	0	1	0	0	0	0	0	0	0	0	0	1	0	1	0	0	0
1680	17	1	1	0	2	0	1	0	1	6	3	7	11	0	1	0	0	0	0	0	0	0	0	0	0	0	2	0	0	0	0	0	0	1	0	0	0	0	0	0	0	0	0	1	0	0	0	0	0
1741	12	2	7	6	10	3	4	6	2	5	23	7	47	0	0	1	1	1	0	0	0	1	0	0	1	1	1	1	1	0	0	0	0	0	0	1	1	1	0	0	1	0	0	2	0	0	0	0	0
1742	14	2	7	6	10	3	4	5	2	5	23	7	45	0	0	1	1	1	0	0	0	1	0	0	0	1	1	1	1	0	0	0	0	0	0	1	1	1	0	0	1	0	0	2	0	0	0	0	0
1743	12	2	7	6	10	3	4	6	2	5	23	7	47	0	0	1	1	1	0	0	0	1	0	0	1	1	1	1	1	0	0	0	0	0	0	1	1	1	0	0	1	0	0	2	0	0	0	0	0
1744	15	1	9	8	4	11	3	11	2	5	21	7	53	0	0	2	1	1	0	1	1	1	1	1	1	0	0	0	1	0	0	0	0	1	1	0	1	1	1	1	0	1	1	0	1	1	1	1	0
1745	14	1	9	5	9	8	6	5	4	5	23	9	57	0	1	0	0	0	0	0	1	1	1	1	0	0	2	0	0	1	0	0	0	0	1	1	1	1	0	1	1	0	2	1	0	0	1	1	0
1746	13	1	12	8	9	7	11	5	3	9	29	12	71	0	0	1	1	0	0	1	1	0	1	1	0	1	2	1	1	0	1	0	0	1	1	1	0	1	0	0	1	0	2	1	0	1	0	0	0
1747	15	1	4	4	6	6	1	4	3	5	14	8	35	0	0	1	2	0	0	1	0	0	1	1	1	1	2	0	1	0	1	0	0	0	0	0	0	1	0	0	0	0	1	1	0	1	0	0	0
1748	13	1	4	2	6	6	1	4	3	5	12	8	33	0	0	1	0	0	0	1	0	0	1	1	1	1	2	0	1	0	1	0	0	0	0	0	0	1	0	0	0	0	1	1	0	1	0	0	0
1749	13	1	5	5	5	2	1	4	1	4	15	5	31	0	0	1	0	0	0	1	0	0	1	0	1	1	2	0	1	0	1	0	0	0	0	2	1	0	0	0	0	0	1	2	0	0	0	0	0
1750	13	2	5	7	5	7	3	5	3	7	17	10	45	0	1	1	0	2	2	0	1	0	1	2	1	1	2	1	0	1	2	0	0	0	0	0	0	1	0	0	2	0	0	1	0	1	0	0	0
1752	12	2	8	6	8	2	5	3	0	2	22	2	35	0	0	0	1	2	0	1	2	0	0	2	0	0	2	0	0	0	2	0	0	0	0	0	0	0	0	0	0	0	0	2	0	0	0	0	0
1753	14	1	4	0	5	4	0	1	0	4	9	4	19	0	1	0	0	2	0	0	0	0	1	0	0	0	0	0	0	0	0	0	0	0	0	1	0	0	0	0	0	0	0	2	0	0	0	0	0
1754	15	1	5	5	5	9	5	6	4	11	15	15	56	0	1	2	1	1	1	0	1	0	1	2	0	0	1	1	1	0	0	0	2	1	1	2	1	1	0	1	0	0	1	0	0	0	1	1	0
1755	15	1	7	5	5	7	9	8	5	12	17	17	62	0	1	0	1	1	0	2	0	1	1	0	0	1	1	2	1	2	1	0	2	1	1	2	0	0	2	1	2	0	0	0	0	1	2	1	2
1756	15	2	8	3	3	6	11	2	7	9	14	16	55	0	1	0	1	1	0	1	1	0	1	1	1	1	1	1	0	0	1	0	0	0	1	2	1	1	1	0	1	0	1	2	0	0	0	1	0
1757	13	2	5	0	3	4	4	4	4	6	8	10	33	0	1	1	0	1	0	1	1	1	2	1	0	1	1	1	0	0	1	0	0	2	0	1	0	1	0	1	1	0	0	1	0	0	1	1	0
1758	13	2	5	1	2	5	5	1	1	4	8	5	28	0	1	0	0	2	0	0	1	0	1	1	0	1	2	1	0	0	0	0	0	0	0	1	0	0	0	0	1	0	1	2	0	0	0	1	0
1759	12	1	8	4	6	7	2	8	6	11	18	17	59	0	1	1	1	0	1	1	0	1	0	0	2	0	1	1	1	0	1	0	0	1	1	2	1	0	1	1	1	0	2	1	0	0	1	1	0
1760	15	1	9	8	3	9	5	7	4	2	20	6	52	0	0	2	1	1	1	1	1	1	2	1	1	0	1	0	0	0	1	0	0	1	0	1	1	0	0	1	1	0	1	2	1	1	1	0	0
1762	13	2	4	4	4	2	5	5	1	3	12	4	31	0	0	2	0	1	0	0	1	1	1	0	0	0	2	0	0	0	2	0	0	0	0	1	0	0	0	0	2	0	0	2	0	0	0	0	0
1763	14	2	9	5	4	4	5	4	5	4	18	9	41	0	0	1	1	2	0	0	1	1	2	0	0	0	0	0	0	0	2	0	0	0	0	0	1	1	0	1	1	1	2	2	2	0	0	1	0
1764	14	2	0	0	0	0	0	0	0	2	0	2	2	0	2	0	0	0	0	0	0	0	0	0	0	0	0	0	0	0	0	0	0	0	0	0	0	0	0	0	0	0	0	0	0	0	0	0	0
1765	16	1	3	0	0	2	3	1	0	1	3	1	10	0	0	0	0	1	0	1	0	0	2	0	0	0	2	0	0	0	0	0	0	0	0	0	0	0	0	0	1	0	0	2	0	0	0	0	0
1766	14	1	6	5	6	6	5	5	3	4	17	7	48	0	0	1	2	1	1	1	1	2	1	0	0	1	1	1	0	0	0	0	0	1	0	2	0	0	1	2	1	1	1	2	0	0	0	1	0
1767	14	1	3	1	1	7	3	3	2	2	5	4	24	0	1	1	1	2	0	0	0	1	2	1	1	1	1	0	0	0	1	0	0	0	0	2	0	1	0	0	0	0	0	2	0	0	0	1	0
1768	14	2	5	4	3	4	1	1	1	2	12	3	22	0	0	1	0	1	0	0	1	0	1	0	0	0	2	0	0	0	1	0	0	0	0	1	0	0	0	0	1	1	1	2	0	0	0	1	0
1769	18	2	5	5	8	7	5	4	4	4	18	8	48	0	0	1	1	1	0	0	0	0	2	1	1	0	2	2	0	0	1	0	0	0	0	0	0	0	0	0	0	0	1	2	0	0	0	2	0
1770	18	2	7	5	5	5	3	4	6	8	17	14	49	0	1	1	1	1	0	1	1	0	2	0	1	1	1	1	0	0	0	0	0	0	0	1	0	2	0	0	1	0	2	2	0	0	0	1	0
1771	14	2	13	9	12	10	9	7	3	9	34	12	76	0	0	1	2	1	0	1	2	1	1	2	0	1	1	0	1	0	0	0	0	1	0	1	0	0	0	0	2	0	2	2	1	1	0	1	1
1772	14	2	5	3	6	5	3	6	1	5	14	6	40	0	0	1	1	2	0	1	1	1	2	0	0	1	2	1	1	0	0	0	0	0	0	1	1	0	0	0	1	0	0	1	0	0	0	1	0
1773	13	1	7	6	7	8	4	8	1	7	20	8	53	0	0	1	1	1	0	2	2	0	1	1	0	1	0	0	1	0	0	0	0	1	0	0	0	0	1	0	1	0	1	1	0	0	1	1	0
1774	13	1	9	7	2	6	7	6	2	6	18	8	49	0	0	1	2	1	1	1	2	1	0	1	0	1	1	1	0	1	1	0	0	0	0	1	1	0	1	0	0	0	1	2	1	0	0	1	0
1775	15	1	3	1	0	3	3	0	1	1	4	2	13	0	0	0	0	1	0	0	0	0	1	0	0	0	2	0	0	0	0	0	0	0	0	0	0	0	0	0	1	0	0	0	0	0	0	1	0
1776	14	1	3	6	3	5	4	5	6	4	12	10	41	0	0	0	1	0	0	0	0	0	1	0	2	0	0	0	0	0	0	0	0	0	0	1	0	1	0	1	1	0	0	0	1	1	0	0	1
1777	16	1	8	6	1	6	8	7	2	2	15	4	44	0	0	2	2	2	0	0	2	2	2	0	0	1	2	0	2	0	0	0	0	0	0	2	2	2	0	0	1	0	0	2	1	0	2	1	0
1778	14	1	9	7	8	10	8	9	3	9	24	12	70	0	1	1	1	1	1	1	1	1	2	1	1	0	1	1	1	0	1	0	0	0	1	1	1	2	1	0	2	0	1	1	0	1	1	1	0
1779	16	2	11	8	6	9	7	6	1	5	25	6	57	0	0	1	1	1	0	0	1	1	2	1	0	1	2	0	1	0	1	0	0	0	0	1	1	0	0	0	2	1	2	1	0	1	0	1	1
1780	18	2	3	3	1	4	2	6	8	4	7	12	32	0	0	1	1	0	0	1	1	1	2	0	0	1	0	1	1	0	0	1	0	0	0	0	0	1	0	1	0	0	1	1	0	0	0	1	0
1781	17	2	10	11	11	10	5	11	6	7	32	13	75	0	1	1	2	1	0	2	1	2	2	0	1	1	2	0	2	0	0	0	0	1	1	1	2	2	0	0	2	1	0	2	0	1	0	0	0
1782	16	2	10	8	6	11	7	11	3	9	24	12	68	0	1	1	1	2	0	2	2	2	2	2	1	1	1	1	2	0	2	0	0	0	0	0	0	0	0	2	1	0	2	2	0	1	0	1	0
1783	18	1	7	7	7	9	8	7	5	7	21	12	60	0	1	0	1	2	0	1	0	0	1	1	2	0	1	0	1	0	1	1	0	1	0	1	0	1	1	1	0	0	1	2	0	1	0	2	0
1784	17	1	7	8	5	8	12	4	16	16	20	32	85	1	1	0	1	2	1	1	2	0	1	0	0	0	1	0	0	0	1	1	1	1	1	0	0	2	1	1	0	0	1	2	1	0	0	1	1
1785	15	2	6	5	6	2	6	1	2	7	17	9	38	0	1	0	1	1	0	0	1	0	0	1	0	0	2	1	0	0	0	0	0	0	0	1	0	1	0	0	1	0	1	2	0	0	0	0	0
1786	17	2	7	6	3	7	6	4	2	3	16	5	41	0	0	1	1	1	0	1	0	0	1	1	1	0	1	0	0	0	1	0	0	0	0	0	0	1	0	0	1	0	1	1	0	1	0	1	0
1787	15	2	8	4	5	7	5	5	2	3	17	5	44	0	0	1	0	1	0	0	1	1	2	0	1	0	1	0	2	0	1	0	0	0	0	1	0	1	0	0	2	2	1	1	0	2	0	1	0
1788	18	1	6	6	9	9	7	5	2	9	21	11	58	0	1	0	1	2	0	1	0	0	2	1	1	0	0	0	1	0	0	0	0	1	0	1	0	1	0	0	1	0	1	2	0	1	0	2	1
1789	16	2	10	7	14	10	13	11	10	15	31	25	101	0	1	1	1	2	0	1	1	2	1	1	1	0	1	1	1	0	0	1	0	0	0	1	0	0	0	2	1	0	1	1	0	1	1	1	2
1790	17	2	7	7	7	7	4	7	4	6	21	10	55	0	1	1	1	1	0	1	2	1	2	0	0	1	1	1	2	0	0	0	0	1	0	1	1	0	0	1	1	0	0	0	0	0	1	1	0
1791	18	2	13	7	8	9	8	11	5	4	28	9	72	0	0	1	1	1	0	1	1	2	2	1	1	1	0	0	1	0	1	0	0	0	0	1	1	1	0	2	1	1	1	2	1	0	0	1	0
1792	16	1	5	4	2	3	5	12	6	15	11	21	61	0	1	1	0	2	1	1	0	2	1	0	0	0	1	1	2	0	1	0	0	1	1	0	0	0	0	0	2	0	0	2	0	0	0	0	2
1793	18	1	8	7	11	9	12	8	15	11	26	26	91	1	0	1	1	1	0	1	2	1	0	1	0	0	1	1	2	0	1	0	0	1	1	1	0	1	0	1	0	0	1	1	0	1	0	1	1
1794	16	1	3	5	4	5	7	8	3	10	12	13	51	0	1	1	0	2	1	1	1	1	1	1	0	0	1	1	1	0	0	1	1	1	1	1	0	1	1	0	0	0	1	1	0	0	0	0	0
1795	15	1	5	3	4	3	4	2	1	0	12	1	23	0	0	1	1	0	0	0	1	0	1	0	0	0	2	0	0	0	0	0	0	0	0	1	0	0	0	0	1	0	1	2	0	0	0	1	0
1796	18	1	10	8	4	12	3	8	4	5	22	9	60	0	1	1	1	1	1	1	2	0	2	1	1	1	1	1	1	0	0	0	0	1	0	0	1	0	2	0	1	0	1	1	1	1	1	1	0
1797	15	1	9	5	4	6	5	8	5	9	18	14	58	0	1	1	0	0	1	1	1	1	1	1	1	0	1	0	1	0	1	0	0	1	1	0	1	0	0	1	0	0	2	1	0	0	0	0	1
1798	15	2	7	6	2	7	4	5	4	2	15	6	39	0	0	2	2	0	0	1	2	0	1	1	0	0	1	0	1	0	0	0	0	0	0	0	2	2	0	0	1	0	0	2	1	0	1	0	0
1799	14	2	5	4	0	3	4	5	2	1	9	3	26	0	0	2	2	0	0	1	2	0	0	1	1	0	2	0	1	0	1	0	0	0	0	1	0	2	0	0	1	0	1	2	0	1	0	0	0
1800	18	2	4	8	2	3	4	5	4	1	14	5	36	0	0	2	2	1	0	1	2	1	1	0	0	0	1	0	0	0	0	0	0	1	0	0	0	1	0	0	1	0	0	1	0	0	1	0	0
1861	11	2	10	7	10	7	8	7	5	9	27	14	72	1	0	0	1	1	1	1	2	1	1	1	2	0	1	0	1	0	0	0	0	0	2	1	1	1	1	1	0	1	2	2	1	1	0	1	0
1862	11	2	8	8	7	3	5	5	8	8	23	16	59	1	2	1	2	0	1	0	2	0	1	0	2	1	1	0	0	1	0	0	0	0	0	1	1	1	0	1	0	1	0	0	1	0	1	0	1
1863	11	2	10	7	7	4	6	4	6	5	24	11	53	0	0	0	1	1	0	0	2	0	1	2	2	1	1	0	0	1	0	0	0	0	0	1	0	1	0	1	0	0	0	2	1	0	1	0	1
1864	11	1	0	1	1	2	1	3	2	1	2	3	13	0	0	0	0	1	0	0	0	0	1	0	1	0	1	0	0	0	1	0	0	0	0	0	0	0	0	0	0	0	0	0	0	0	0	1	0
1865	11	1	4	0	5	3	4	3	1	4	9	5	28	0	1	0	0	2	1	1	1	0	0	1	1	1	1	0	0	0	0	0	0	0	0	1	0	0	1	0	0	0	0	1	0	0	0	0	0
1866	12	1	1	1	2	0	0	1	0	2	4	2	8	0	1	0	1	0	1	0	0	1	0	0	0	0	0	0	0	0	1	0	0	0	0	0	0	0	0	0	1	0	0	0	0	0	0	0	0
1867	13	1	8	5	8	8	8	13	6	8	21	14	70	0	1	1	0	2	1	2	2	1	0	0	1	1	2	0	2	0	0	0	0	1	0	2	1	0	0	1	1	0	1	2	1	1	0	1	1
1868	13	1	8	8	11	7	10	11	5	12	27	17	81	0	1	1	0	1	1	2	2	1	0	0	1	1	2	0	2	0	2	1	0	1	0	2	1	1	0	1	1	0	2	2	0	1	1	0	1
1869	11	1	13	7	11	5	9	10	2	10	31	12	72	0	1	1	2	2	1	1	2	1	1	0	1	1	1	0	2	0	2	0	0	1	0	1	0	0	0	1	2	0	2	2	0	0	1	1	0
1870	11	2	11	4	6	9	13	5	4	9	21	13	64	0	1	1	1	2	0	1	2	0	2	0	0	1	2	0	1	0	1	0	0	1	0	0	1	1	0	2	0	0	1	2	0	0	0	1	0
1871	11	2	13	3	11	9	11	6	1	10	27	11	72	0	1	1	0	2	1	2	2	1	1	0	0	1	2	0	0	0	0	0	1	0	0	2	0	1	1	0	1	0	1	2	0	0	1	1	0
1872	12	2	13	11	10	7	12	7	5	11	34	16	81	0	1	1	2	2	0	1	2	0	2	0	0	1	1	0	2	0	2	1	0	0	1	2	1	2	1	2	1	0	1	2	1	0	1	0	0
1874	14	2	4	3	7	2	3	2	3	2	14	5	32	0	1	1	1	1	0	0	1	0	1	0	0	0	1	0	1	0	0	0	0	0	0	0	0	0	0	0	1	0	0	1	0	0	0	0	0
1875	14	2	7	7	2	5	3	3	0	4	16	4	35	0	1	1	1	2	0	0	0	1	1	0	0	1	2	0	0	0	0	0	0	0	0	0	1	0	0	0	0	0	0	2	0	0	0	1	1
1876	13	1	6	2	3	8	6	6	4	8	11	12	51	0	1	0	0	2	0	1	1	0	2	1	0	1	2	1	1	0	0	0	1	1	0	1	0	1	0	0	1	0	1	2	0	1	0	1	0
1879	14	1	6	3	6	9	5	6	0	8	15	8	46	0	1	1	1	2	1	1	1	1	1	1	0	1	2	0	1	0	1	0	0	1	0	1	0	0	0	0	1	0	1	1	0	1	0	2	0
1880	13	1	6	4	4	5	5	4	1	9	14	10	40	0	1	1	1	2	1	1	1	1	1	1	0	1	2	0	0	0	1	0	0	0	1	0	0	0	0	0	1	0	1	2	0	0	0	1	0
1881	14	1	7	5	4	5	2	3	0	1	16	1	27	0	0	0	2	1	0	2	2	1	0	0	0	1	2	0	0	0	0	0	0	0	0	0	0	0	0	0	1	0	2	2	0	2	0	1	0
1882	13	2	17	6	7	6	6	7	5	8	30	13	69	0	1	1	1	1	0	1	1	1	0	1	1	1	2	1	0	0	2	0	0	1	1	1	1	2	1	1	2	1	2	1	2	2	2	0	0
1883	13	2	14	11	12	6	15	10	2	19	37	21	101	0	1	1	2	2	0	1	1	2	0	2	1	1	1	2	0	1	2	2	1	1	0	1	0	0	0	0	2	0	2	2	0	2	1	0	0
1884	13	2	11	4	1	5	3	5	3	7	16	10	41	0	1	0	1	1	1	1	1	1	1	1	0	1	1	1	0	0	0	0	0	1	1	1	0	1	0	0	2	0	2	2	0	0	0	1	0
1885	15	2	2	1	1	4	3	3	1	4	4	5	20	0	1	0	1	1	0	0	1	0	1	0	0	0	1	0	1	0	1	0	0	0	0	1	0	0	0	0	0	0	0	2	0	1	0	0	0
1886	14	2	2	2	2	3	3	4	1	5	6	6	23	0	1	0	1	1	0	0	1	1	0	0	0	0	1	0	1	0	1	0	0	0	0	1	0	0	0	0	0	0	0	2	0	1	0	0	0
1887	14	2	2	1	1	2	2	3	1	3	4	4	16	0	1	0	1	1	0	0	1	1	0	0	0	0	1	0	0	0	0	0	0	0	0	1	0	0	0	0	0	0	0	2	0	0	0	0	0
1888	14	1	16	10	9	15	12	12	4	25	35	29	118	0	2	1	2	2	2	1	1	2	1	2	2	2	0	2	2	0	1	2	1	1	2	1	2	1	0	1	2	0	2	2	0	0	0	2	2
1889	14	1	5	2	0	3	1	5	3	3	7	6	22	0	1	1	1	1	0	1	0	0	1	0	0	0	1	0	1	0	0	0	0	0	1	0	0	0	0	0	1	0	2	2	0	0	0	0	0
1890	13	1	5	7	6	7	8	7	7	11	18	18	66	0	1	1	1	2	1	1	2	1	1	1	0	0	1	1	1	0	0	1	0	1	1	1	1	0	0	1	1	0	0	2	0	0	1	1	0
1891	14	2	6	3	2	4	0	2	1	6	11	7	26	0	1	1	0	1	0	0	0	0	1	0	0	0	1	0	1	0	1	0	0	0	0	1	0	0	0	0	0	0	2	2	0	0	0	0	1
1892	14	2	3	3	4	7	2	2	3	6	10	9	35	0	0	0	1	2	0	0	1	0	2	0	0	1	2	0	0	0	0	0	1	0	0	2	0	1	0	0	0	0	1	1	0	0	0	1	1
1893	14	2	9	7	5	7	3	4	1	8	21	9	47	0	1	0	1	1	0	1	2	0	2	0	0	1	2	1	1	0	0	0	0	0	0	1	0	0	0	0	1	0	2	2	0	0	0	2	1
1894	13	1	7	6	5	10	10	12	4	15	18	19	74	0	2	1	2	2	1	2	2	1	1	1	2	0	0	2	2	0	1	1	0	1	1	1	2	0	1	1	0	0	1	2	0	1	1	1	1
1895	13	1	8	8	3	5	7	7	9	7	19	16	60	0	2	2	2	1	2	0	1	1	2	0	1	0	1	0	1	0	1	0	1	1	1	1	0	2	1	1	0	0	1	2	0	2	2	0	0
1896	14	1	9	9	1	5	10	9	11	17	19	28	79	0	2	1	2	2	2	1	2	2	1	0	0	0	1	0	1	0	2	1	0	1	1	0	0	2	1	1	0	0	1	2	0	1	0	0	0
1897	14	2	7	5	6	6	0	5	0	4	18	4	35	0	1	1	1	1	0	0	0	1	1	1	0	1	1	0	1	0	0	1	0	1	1	1	0	0	0	0	1	0	1	2	0	0	0	1	0
1898	16	2	8	4	10	5	1	5	0	4	22	4	39	0	1	1	1	1	0	0	1	1	1	1	0	1	1	0	1	0	0	1	0	0	1	1	0	0	0	0	1	0	1	2	0	0	0	1	1
1899	17	2	7	5	6	6	0	5	0	5	18	5	37	0	1	1	1	1	0	0	0	1	1	1	0	1	1	0	1	0	0	1	0	1	1	1	0	0	0	0	1	0	1	2	0	0	0	1	1
1900	16	1	3	2	2	5	4	3	2	2	7	4	24	0	1	0	1	2	0	0	1	0	2	1	1	0	1	0	1	0	0	0	0	0	0	0	1	0	0	0	0	0	1	1	0	1	0	0	0
1901	16	1	4	4	1	3	3	4	2	4	9	6	30	0	0	1	1	1	1	0	1	1	1	0	0	0	2	1	0	0	1	1	0	0	0	0	0	0	0	0	1	0	1	0	0	0	1	1	0
1902	14	1	1	2	3	5	4	6	2	9	6	11	34	0	1	1	1	2	0	1	1	0	1	1	0	0	2	2	2	2	2	0	0	0	0	0	0	0	0	0	0	0	0	1	0	1	0	0	0
1903	16	1	6	2	1	8	2	5	11	14	9	25	54	1	0	1	1	1	1	1	0	1	2	2	0	0	0	1	0	0	1	0	0	1	1	0	0	0	0	1	1	0	1	1	1	0	0	1	1
1904	18	1	5	4	1	6	5	2	6	10	10	16	43	0	1	0	1	2	1	0	1	0	2	0	0	0	1	0	1	0	1	1	0	1	0	0	0	1	0	0	0	0	1	2	0	2	1	0	1
1905	16	1	4	2	2	3	5	1	4	5	8	9	28	0	1	0	1	2	1	0	1	0	1	0	0	0	2	0	0	0	0	0	0	0	0	0	0	1	0	0	1	0	1	1	0	0	0	1	0
1906	17	2	6	4	1	3	4	0	2	1	11	3	21	0	1	0	1	2	0	0	1	0	1	0	0	0	2	0	0	0	0	0	0	0	0	0	0	0	0	0	1	0	2	2	0	0	0	0	0
1907	18	2	9	7	8	7	7	8	4	10	24	14	66	0	0	1	1	1	0	1	0	1	1	1	0	1	1	0	1	0	1	1	0	1	0	1	1	0	0	0	0	0	2	2	1	0	0	1	1
1908	17	1	5	2	3	4	5	3	2	1	10	3	28	0	0	1	0	2	2	0	1	0	2	1	1	1	1	0	0	0	0	0	0	0	0	0	0	0	0	0	0	0	0	2	0	0	0	0	0
1909	17	2	8	5	3	4	5	6	4	9	16	13	50	0	1	1	1	1	0	0	1	0	0	0	0	1	2	1	1	0	0	0	0	0	0	1	0	0	0	0	1	0	1	2	0	1	0	1	1
1910	17	2	10	7	7	5	5	7	5	12	24	17	66	0	1	1	1	1	0	1	1	1	1	1	0	1	1	1	0	0	1	1	0	1	0	2	0	1	0	0	1	0	1	2	1	0	1	1	1
1911	16	2	9	6	2	3	6	8	4	8	17	12	52	0	1	1	1	1	0	1	1	1	0	0	0	1	1	1	1	0	0	0	0	0	0	1	0	1	0	0	1	0	1	2	1	0	1	1	1
1912	16	1	4	3	1	3	3	5	1	3	8	4	29	0	0	1	1	1	1	0	1	1	1	0	0	0	2	0	1	0	1	1	0	0	0	0	0	0	0	0	1	0	1	0	0	0	1	1	0
1913	17	1	5	3	2	4	7	5	4	8	10	12	43	0	1	0	1	2	1	0	1	1	0	1	0	0	2	0	1	0	1	1	0	0	0	0	1	1	0	0	0	0	1	2	1	0	0	0	1
1914	16	1	9	6	4	5	8	6	5	10	19	15	61	0	1	1	1	2	2	0	1	1	0	1	0	0	1	0	1	0	1	1	0	0	1	0	0	1	1	1	1	0	1	2	1	0	0	1	1
1915	17	2	10	6	9	7	4	11	2	12	25	14	67	0	1	2	1	2	0	1	1	2	2	1	1	1	2	1	1	0	0	1	0	0	0	1	0	0	0	0	1	0	1	2	1	0	0	1	1
1916	17	2	7	6	4	4	3	4	2	5	17	7	40	0	0	0	1	2	1	1	0	0	1	1	0	0	2	1	1	0	0	0	0	0	0	1	0	0	0	0	0	0	2	2	1	1	0	1	0
1917	16	2	12	6	7	6	10	11	5	15	25	20	77	0	1	2	1	1	0	1	2	2	1	0	0	1	1	1	2	0	0	1	0	2	1	1	0	2	0	0	2	0	2	2	0	0	0	1	1
1918	16	1	7	6	9	8	9	13	10	21	22	31	94	1	1	1	1	1	1	2	1	2	2	1	1	1	1	1	1	0	2	2	1	1	1	2	0	1	0	1	1	0	0	2	1	2	0	1	1
1919	16	1	2	3	3	4	3	1	4	12	8	16	36	0	0	0	1	0	0	0	0	0	0	1	0	0	2	1	0	0	1	0	0	0	0	0	0	0	0	0	0	0	0	2	0	1	0	1	2
1920	15	1	2	6	1	5	4	5	1	12	9	13	43	0	2	0	2	0	0	0	0	1	1	1	1	0	2	0	1	0	0	0	0	0	0	2	1	0	0	0	0	0	0	2	0	1	0	1	1
1981	15	1	5	1	1	3	1	4	2	0	7	2	17	0	0	1	0	1	0	0	0	0	1	0	1	1	1	0	0	0	0	0	0	0	0	0	0	0	0	0	0	0	2	1	0	0	0	1	0
1982	13	2	7	1	4	8	3	5	3	6	12	9	38	0	0	1	0	1	0	1	0	0	0	1	0	1	1	0	0	0	1	0	0	2	2	0	1	1	1	0	1	1	1	1	1	1	0	1	0
1983	13	2	5	1	2	4	0	3	3	4	8	7	23	0	0	1	0	2	0	0	0	0	2	0	0	1	2	0	0	0	1	0	0	0	0	0	0	1	0	0	0	0	2	2	0	0	0	1	0
1984	13	2	15	7	6	8	12	5	7	13	28	20	79	0	0	1	1	1	1	1	1	0	0	0	1	1	1	1	0	1	1	1	2	1	0	0	2	1	1	1	1	2	1	2	1	1	1	1	1
1985	13	2	3	0	8	1	0	2	1	2	11	3	20	0	0	0	0	0	1	0	0	1	0	0	0	1	0	1	0	0	0	0	0	0	0	0	0	0	0	0	0	0	1	0	0	0	0	1	1
1986	14	2	7	3	4	2	1	1	0	2	14	2	21	0	0	0	1	0	0	0	0	0	1	0	1	1	2	0	0	0	0	0	0	0	0	0	0	0	0	0	1	0	1	2	0	0	0	0	0
1987	14	1	5	3	5	5	4	10	4	3	13	7	41	0	2	2	0	0	0	2	0	2	2	0	2	1	1	0	0	0	0	0	0	0	1	1	0	0	0	2	0	0	0	0	2	2	0	0	0
1988	12	2	3	4	3	9	6	7	2	8	10	10	46	0	1	2	0	0	0	1	2	2	2	0	0	0	0	1	2	0	0	2	0	2	1	1	1	0	0	0	0	0	0	0	1	1	0	1	1
1989	13	1	6	4	6	9	4	6	7	9	16	16	58	0	1	2	0	0	1	1	0	2	2	0	0	1	0	0	0	0	0	0	0	2	2	0	2	0	0	2	0	0	0	0	2	0	0	2	0
1990	13	2	1	3	7	9	6	7	1	6	11	7	44	0	1	2	0	0	0	0	0	2	2	0	0	0	0	1	2	0	0	0	0	2	1	0	0	0	0	0	0	0	0	0	1	1	0	1	1
1991	13	2	2	2	7	7	5	7	1	3	11	4	39	0	1	2	0	0	0	0	0	2	2	0	0	1	0	0	2	0	0	0	0	0	1	2	0	0	0	0	0	0	0	0	1	1	0	1	1
1992	11	1	5	4	7	9	5	3	7	10	16	17	60	0	1	0	0	1	1	0	0	2	2	0	0	1	0	2	0	0	0	0	0	2	1	2	2	0	0	2	0	0	0	0	2	0	0	2	0
1993	14	2	2	1	7	1	0	0	3	1	10	4	15	0	0	0	0	0	0	0	0	0	0	0	0	0	2	0	0	0	0	0	0	0	0	0	0	2	0	0	1	0	0	1	0	0	0	0	0
1994	14	1	10	6	7	7	7	6	2	6	23	8	55	0	1	1	1	1	1	1	1	1	0	1	0	1	1	0	1	0	0	0	0	0	0	1	1	0	0	1	1	0	1	2	1	1	0	1	1
1995	15	1	10	5	5	5	3	4	3	3	20	6	44	0	1	1	0	1	1	1	1	1	0	1	0	0	2	0	1	0	0	0	0	0	0	2	1	0	0	0	1	0	1	2	1	1	1	1	0
1996	15	2	0	0	8	2	1	1	0	0	8	0	14	0	0	0	0	0	1	0	0	0	0	0	1	0	0	0	0	0	0	0	0	0	0	1	0	0	0	0	0	0	0	0	0	0	0	2	0
1997	15	2	10	3	5	4	2	4	1	3	18	4	32	0	0	0	1	1	0	1	0	0	1	0	0	1	2	0	1	0	0	0	0	0	0	0	1	0	0	0	1	1	1	2	1	0	1	1	0
1998	14	1	13	8	12	9	9	3	3	9	33	12	76	0	1	1	2	1	1	0	1	0	1	2	0	2	2	1	0	0	1	0	0	0	0	1	1	0	1	0	1	0	1	2	1	0	1	2	1
1999	15	1	2	7	4	4	5	3	9	9	13	18	46	0	1	1	2	1	0	1	0	0	1	0	0	0	0	0	0	0	0	0	0	0	0	1	0	0	0	0	2	0	0	0	0	1	0	0	1
2000	14	1	7	2	4	5	9	3	5	13	13	18	51	0	0	0	0	2	0	0	0	1	1	0	0	0	1	0	0	0	1	2	0	0	0	0	0	2	0	0	1	0	1	2	0	0	0	1	1
2001	14	2	7	9	6	6	5	6	4	9	22	13	56	0	0	0	0	2	0	1	0	0	0	1	0	1	1	1	1	0	2	0	0	0	0	0	0	0	0	0	0	0	0	2	1	1	0	1	1
2002	18	1	4	4	4	0	1	3	2	2	12	4	21	1	0	0	1	1	1	0	0	2	0	0	0	0	2	0	0	0	0	1	0	1	0	0	0	0	0	1	1	0	1	2	0	0	0	0	0
2003	14	2	4	4	5	4	3	4	2	2	13	4	33	0	1	1	1	1	0	0	1	0	0	0	0	1	1	0	0	0	0	0	0	0	0	1	1	1	0	0	1	0	0	1	0	1	0	0	0
2004	13	2	10	3	6	8	5	5	5	9	19	14	58	0	0	1	1	2	0	0	1	1	2	1	0	2	2	0	0	0	1	1	1	1	0	1	2	2	0	1	1	0	0	2	1	0	1	0	0
2005	14	1	3	2	1	5	0	2	2	3	6	5	19	0	1	0	0	2	0	1	0	0	2	0	0	1	2	0	0	0	0	0	0	0	0	0	0	0	0	0	0	0	0	2	0	0	0	1	0
2006	15	2	11	5	0	6	9	7	2	5	16	7	51	0	1	2	1	0	0	0	2	0	1	1	0	1	1	0	2	1	0	0	0	1	0	2	1	0	0	1	1	0	2	2	0	0	0	1	0
2007	14	2	9	5	10	3	0	1	1	3	24	4	32	0	0	0	0	1	0	0	0	0	1	0	0	0	1	0	0	0	0	0	0	0	0	0	0	0	0	0	1	0	1	2	0	0	1	0	0
2008	15	1	6	3	1	2	1	3	0	0	10	0	17	0	0	0	1	1	0	1	0	0	0	0	0	0	2	0	1	0	0	0	0	0	0	1	0	0	0	0	0	0	1	2	0	0	1	1	0
2009	13	2	3	0	1	3	2	3	3	2	4	5	20	0	0	0	0	2	1	0	0	1	2	0	0	0	2	0	1	0	0	0	0	0	0	0	0	1	0	0	0	0	1	2	0	0	0	0	0
2010	14	1	3	3	2	5	2	2	1	2	8	3	22	0	0	1	1	1	0	0	0	0	2	0	0	0	1	0	0	0	1	0	0	0	0	0	1	1	0	0	1	0	0	2	0	0	0	1	0
2011	15	2	3	2	1	3	1	2	0	2	6	2	18	0	1	0	0	0	1	0	0	0	0	1	0	0	0	1	0	0	0	0	0	0	0	0	0	0	0	0	1	0	1	1	0	0	0	0	0
2012	13	2	6	8	4	3	7	4	1	8	18	9	44	0	0	0	2	1	0	1	1	1	1	0	1	0	1	1	0	1	0	1	0	0	1	2	0	0	0	1	2	0	1	0	0	0	1	2	1
2013	14	2	7	2	2	5	1	1	2	2	11	4	23	0	1	0	1	1	0	0	0	0	2	0	0	0	2	0	0	0	0	0	0	0	0	0	0	0	0	0	2	0	2	2	0	0	0	1	0
2014	15	1	12	4	5	6	11	6	3	14	21	17	70	0	1	2	0	2	2	0	1	2	1	0	0	2	1	2	0	0	2	0	0	0	1	0	0	1	0	0	1	0	0	2	1	1	0	1	0
2015	14	1	5	6	7	4	4	4	5	6	18	11	44	0	1	0	1	1	0	0	0	2	1	0	0	1	1	0	0	0	1	0	0	0	0	0	0	1	0	0	1	0	1	2	0	0	0	1	1
2016	13	1	8	5	2	4	3	2	4	13	15	17	48	0	1	1	1	2	0	0	0	0	1	0	0	0	1	1	0	0	1	1	1	1	1	2	0	0	0	0	0	0	2	2	0	0	1	1	0
2017	17	2	18	10	13	12	7	4	5	7	41	12	82	0	1	0	1	2	0	1	1	0	1	2	1	0	1	2	0	0	0	1	0	0	0	1	0	2	0	0	2	2	0	2	2	0	2	2	0
2018	16	1	1	0	0	2	1	6	2	2	1	4	16	0	0	1	0	2	0	1	0	0	1	0	0	0	2	0	1	0	0	0	0	0	0	0	0	0	0	0	0	0	0	1	0	0	0	0	0
2019	14	2	8	3	2	3	2	2	2	1	13	3	23	0	0	0	0	1	0	0	0	0	1	0	0	0	2	0	1	0	0	0	0	0	0	0	0	0	0	0	0	0	2	2	0	0	1	0	0
2020	16	1	4	2	4	1	2	6	2	1	10	3	22	0	1	1	0	2	0	1	0	0	1	0	1	0	2	0	0	0	0	0	0	0	0	0	0	0	0	0	1	0	0	1	0	0	1	0	0
2021	16	1	3	0	1	0	0	5	2	4	4	6	17	0	1	0	0	2	1	0	0	0	0	0	1	0	2	0	1	0	1	0	0	0	0	0	0	0	0	0	1	0	0	1	0	0	0	0	0
2022	17	2	5	3	8	6	3	1	3	4	16	7	36	0	1	0	1	2	0	0	1	0	0	1	0	1	2	0	1	0	0	0	0	0	0	2	0	0	0	2	1	0	1	2	0	0	0	1	0
2023	16	2	4	4	6	3	2	1	1	0	14	1	22	0	0	1	1	1	0	0	0	0	1	0	0	0	2	0	0	0	0	0	0	0	0	0	0	0	0	0	0	0	1	1	0	0	0	1	0
2024	16	1	5	4	5	2	1	0	0	0	14	0	19	0	0	0	1	1	0	0	0	0	1	0	0	0	2	0	0	0	0	0	0	0	0	0	0	0	0	0	1	0	2	1	0	0	0	1	0
2025	15	2	2	2	0	2	1	2	1	2	4	3	12	0	0	1	1	2	0	0	0	0	1	0	0	0	1	0	0	0	1	0	0	0	0	0	1	0	0	0	0	0	1	1	0	0	0	0	0
2026	16	2	2	2	0	1	1	2	2	2	4	4	14	0	0	1	0	2	0	0	0	0	1	0	0	0	2	0	0	0	1	0	0	0	0	0	0	0	0	0	0	0	1	1	0	0	0	0	0
2027	17	2	2	2	1	3	0	4	1	1	5	2	16	0	0	1	1	1	0	0	0	0	1	0	0	0	1	0	0	0	1	0	0	0	0	0	0	0	0	0	0	0	0	2	0	0	0	1	0
2028	17	2	6	1	1	5	0	4	1	1	8	2	22	0	0	1	1	2	0	0	0	0	0	0	0	0	2	0	1	0	1	0	0	0	0	1	1	0	1	0	1	1	1	2	0	0	0	1	0
2029	17	1	10	7	7	9	8	7	6	14	24	20	73	0	1	1	1	2	1	1	1	1	1	1	0	1	1	1	1	0	1	2	1	1	1	0	1	2	0	1	0	0	1	1	1	1	1	1	0
2030	16	2	3	0	1	2	0	0	0	2	4	2	8	0	0	0	0	1	0	0	0	0	1	0	0	0	2	0	0	0	2	0	0	0	0	0	0	0	0	0	1	0	1	1	0	0	0	1	0
2031	17	1	2	5	4	5	4	1	2	0	11	2	26	0	0	0	2	1	0	0	0	0	1	0	0	0	2	0	0	0	0	0	0	0	0	0	1	0	0	0	0	0	0	2	0	0	0	0	0
2032	18	2	4	5	2	3	4	0	1	3	11	4	23	0	1	0	1	2	0	0	1	0	1	0	0	1	2	0	0	0	0	0	0	0	0	0	0	0	0	0	0	0	1	2	0	1	0	0	0
2033	16	2	6	1	1	4	1	6	2	0	8	2	21	0	0	1	0	1	0	1	0	0	1	0	1	0	2	0	1	0	0	0	0	0	0	0	0	0	0	0	0	0	2	2	0	0	0	0	0
2034	18	1	2	0	0	2	0	5	2	3	2	5	15	0	1	1	0	1	0	0	0	0	1	0	0	0	2	0	1	0	0	0	0	0	0	0	0	1	0	0	0	0	1	1	0	0	0	0	0
2035	16	1	4	5	4	5	8	5	1	4	13	5	39	0	1	2	1	2	0	2	2	0	1	1	0	0	2	0	1	0	2	0	0	0	0	1	0	0	0	0	0	0	1	2	0	1	0	1	0
2036	18	2	3	0	6	2	0	0	3	6	9	9	24	0	0	0	0	0	0	0	0	0	1	1	0	0	1	2	0	0	0	0	0	2	0	2	0	2	0	1	1	0	0	0	1	0	0	0	0
2037	16	1	6	3	3	3	0	1	2	1	12	3	24	0	0	1	0	1	0	0	0	0	1	0	0	1	2	0	0	0	0	0	0	1	0	1	0	0	0	0	0	1	2	1	0	0	0	0	0
2038	15	2	10	3	8	4	1	5	4	5	21	9	42	0	1	1	0	2	0	0	0	0	0	1	0	1	1	1	2	0	0	0	0	0	0	0	0	2	0	0	2	1	2	2	0	1	0	1	1
2039	16	1	12	5	8	6	11	9	5	12	25	17	72	0	1	1	1	2	1	1	1	0	0	0	0	0	2	0	1	0	2	0	0	0	0	1	0	2	0	0	2	0	2	2	1	1	1	1	1
2040	15	2	10	7	6	4	6	3	3	6	23	9	51	0	2	1	1	1	0	1	2	0	2	1	0	1	2	0	0	0	0	0	0	0	0	1	0	0	0	0	0	0	2	2	2	0	0	0	0
2101	11	2	4	4	3	6	4	1	1	4	11	5	30	0	1	0	1	2	0	0	1	1	1	1	0	1	1	0	0	0	0	0	0	0	0	1	1	0	0	0	1	0	0	0	0	1	1	0	0
2102	11	2	13	4	5	6	5	4	0	5	22	5	42	0	1	0	1	1	0	0	1	1	2	0	0	1	2	0	2	0	2	0	0	0	0	0	0	0	0	0	1	0	1	2	0	1	1	1	1
2103	12	2	5	5	9	8	1	2	1	5	19	6	38	0	1	0	2	1	0	0	1	0	2	1	1	0	2	1	1	0	0	0	0	0	0	1	0	0	0	0	1	0	0	1	0	1	0	1	0
2104	12	1	6	3	7	7	8	5	6	9	16	15	56	0	1	0	1	2	1	0	1	1	0	0	1	0	1	1	1	0	2	1	0	0	0	1	0	1	1	1	1	0	1	1	0	0	0	1	1
2105	13	2	9	4	6	6	5	2	2	8	19	10	44	0	1	1	1	1	0	0	2	1	0	1	0	1	1	1	0	0	0	0	1	1	1	1	1	1	0	0	1	0	0	2	0	0	1	1	0
2106	11	1	7	6	6	8	6	8	4	10	19	14	62	0	0	1	0	0	1	1	1	1	1	1	1	1	1	2	1	0	0	0	1	1	1	1	1	0	0	1	1	0	1	2	1	1	0	1	2
2107	12	2	3	0	0	0	0	1	0	0	3	0	4	0	0	1	0	1	0	0	0	0	0	0	0	0	0	0	0	0	0	0	0	0	0	0	0	0	0	0	0	0	0	2	0	0	0	0	0
2108	15	2	2	0	0	0	0	1	0	0	2	0	3	0	0	0	0	0	0	0	0	0	0	0	0	1	2	0	0	0	0	0	0	0	0	0	0	0	0	0	1	0	0	0	0	0	0	0	0
2109	13	1	3	0	0	0	0	2	0	3	3	3	9	0	1	0	0	1	0	1	0	0	0	0	0	0	2	0	0	0	1	0	0	0	0	0	0	0	0	0	0	0	1	2	0	0	0	0	0
2110	11	1	1	0	0	0	0	0	0	0	1	0	1	0	0	0	0	0	0	0	0	0	0	0	0	0	2	0	0	0	0	0	0	0	0	0	0	0	0	0	0	0	1	0	0	0	0	0	0
2111	11	1	3	0	0	1	0	0	0	0	3	0	6	0	0	0	0	0	0	0	0	0	0	0	0	0	2	0	0	0	0	0	0	0	0	0	0	0	0	0	0	0	1	2	0	0	0	0	0
2112	11	2	5	0	0	1	1	2	0	0	5	0	9	0	0	0	0	0	0	0	0	0	0	0	0	0	2	0	0	0	0	0	0	0	0	0	0	0	0	0	0	0	1	2	0	0	0	0	0
2113	11	1	9	6	9	9	5	8	1	10	24	11	68	0	0	2	1	2	2	1	2	1	0	2	0	1	2	1	2	0	0	1	1	0	1	2	0	1	0	0	0	0	1	2	0	2	2	2	1
2114	15	1	7	8	7	4	3	7	6	4	22	10	47	0	1	0	1	1	0	1	0	1	0	0	1	0	1	0	2	0	0	0	0	1	0	1	2	1	0	1	1	0	1	2	0	0	0	1	1
2115	13	1	13	5	5	5	5	6	0	4	23	4	48	0	1	1	1	1	0	1	1	1	0	1	1	0	2	0	2	1	0	0	0	0	0	0	0	0	0	0	1	1	2	2	1	1	1	1	0
2116	14	2	9	7	7	5	8	6	1	6	23	7	55	0	1	0	2	1	1	0	1	0	1	1	1	0	2	0	1	0	2	0	0	0	0	1	0	1	0	0	2	0	0	2	0	0	0	1	1
2117	13	1	10	5	6	7	8	6	3	7	21	10	59	0	1	1	1	1	0	1	1	1	1	1	2	1	1	1	1	0	0	0	0	1	1	1	1	0	0	0	1	1	1	2	0	1	1	0	1
2118	11	2	7	6	7	5	8	6	1	6	20	7	52	0	1	0	2	2	1	0	1	0	1	1	1	0	2	0	1	0	2	0	0	0	0	1	0	1	0	0	0	0	0	2	0	0	0	1	1
2119	14	1	5	4	1	7	3	3	3	5	10	8	31	0	1	0	1	2	0	2	0	0	2	0	0	0	2	0	1	0	0	0	0	1	1	0	0	1	0	1	0	0	2	2	0	0	0	1	0
2120	15	2	10	5	7	6	6	4	1	14	22	15	60	0	1	0	1	2	1	0	0	0	1	1	0	1	2	1	1	0	0	0	0	1	1	1	0	0	0	1	0	0	1	2	0	1	1	1	1
2121	13	1	13	5	9	11	12	6	6	15	27	21	89	0	1	1	0	2	1	0	1	1	2	0	0	0	2	1	1	0	1	1	0	1	1	1	0	1	0	1	1	1	1	2	0	1	1	1	1
2122	15	2	7	6	10	7	6	6	5	8	23	13	61	1	1	2	1	0	0	1	2	0	0	1	0	0	1	1	0	0	0	0	0	1	0	1	1	0	0	1	1	0	1	2	0	1	1	1	1
2123	14	1	10	10	7	8	8	3	11	13	27	24	77	0	1	0	2	2	0	0	0	0	2	2	1	0	2	0	0	0	0	0	0	1	1	2	1	1	1	2	2	1	1	2	1	0	0	1	1
2124	13	2	11	2	9	9	10	8	4	12	22	16	72	0	1	0	1	2	0	1	2	1	2	0	0	1	0	1	0	0	1	0	0	1	1	0	2	1	0	1	1	0	1	2	1	1	1	2	1
2125	15	2	10	4	8	7	7	9	3	6	22	9	59	0	1	2	1	1	0	1	2	0	2	0	1	0	1	0	1	0	0	1	0	0	0	1	0	1	0	0	2	1	0	2	0	1	0	1	0
2126	14	2	10	8	9	6	7	7	6	12	27	18	70	0	0	1	1	1	0	1	2	0	1	0	1	1	2	1	2	1	2	1	0	1	1	2	0	2	1	0	2	0	1	1	0	1	1	1	0
2127	14	1	9	7	9	7	8	6	1	7	25	8	60	0	0	0	0	1	0	1	1	1	2	0	2	1	2	0	2	0	1	0	0	0	0	0	0	0	0	0	0	0	2	2	0	0	1	1	1
2128	14	2	17	7	12	13	11	12	8	25	36	33	118	0	1	2	1	1	2	1	1	1	2	1	1	1	1	1	2	1	2	1	1	2	0	1	1	1	2	1	1	1	1	2	2	2	1	1	2
2129	15	1	9	5	5	10	5	7	1	5	19	6	52	0	0	1	2	1	0	1	1	1	2	1	1	1	2	0	0	1	0	0	0	0	0	1	0	0	0	0	0	0	1	2	2	0	0	1	1
2130	14	2	16	13	10	12	15	12	1	10	39	11	95	0	0	2	2	2	0	1	2	0	0	2	1	1	2	0	2	1	0	1	0	0	1	0	2	0	0	0	2	1	0	2	1	1	2	0	0
2131	14	1	4	2	1	3	5	4	1	3	7	4	24	0	0	0	1	1	0	0	1	1	1	0	0	0	2	0	1	0	0	0	0	0	0	0	0	0	0	0	0	0	2	2	0	0	0	1	0
2132	13	2	8	1	5	5	7	6	2	11	14	13	51	0	1	0	0	0	1	0	1	0	1	0	1	0	2	1	1	0	1	0	0	2	0	0	0	0	0	0	1	0	1	2	0	0	0	1	1
2133	14	2	10	8	9	5	6	7	6	8	27	14	62	0	0	1	2	2	0	1	1	1	1	0	0	1	1	0	1	0	1	1	0	1	0	0	0	0	0	1	0	0	1	2	0	1	0	1	0
2134	15	1	4	2	7	4	7	5	2	5	13	7	38	0	1	1	1	1	0	1	1	0	2	1	0	0	1	1	1	0	1	0	0	0	0	1	0	0	0	1	1	0	1	2	0	0	0	1	1
2135	14	1	6	5	10	7	6	4	0	6	21	6	46	0	1	0	1	2	1	0	1	1	1	0	0	0	2	0	0	0	2	0	0	0	0	0	0	0	0	0	0	0	2	2	0	1	0	2	0
2136	14	2	7	1	4	3	5	5	2	3	12	5	33	0	1	1	0	2	1	0	1	0	1	0	0	1	1	1	1	0	1	0	0	0	0	0	0	0	0	1	1	0	1	2	0	0	0	1	0
2137	17	1	5	5	3	4	3	5	2	7	13	9	39	0	1	0	2	0	2	2	0	0	1	0	0	0	1	0	1	0	1	1	0	1	1	1	0	0	0	0	0	0	2	1	0	0	0	0	0
2138	15	2	10	4	4	3	7	4	2	8	18	10	44	0	1	0	0	1	0	0	0	0	2	0	1	1	2	1	0	0	1	0	0	0	0	1	0	0	0	0	2	0	1	2	0	0	2	1	1
2139	14	2	10	4	4	4	6	6	2	8	18	10	46	0	1	0	0	1	0	0	0	0	2	0	1	1	2	1	2	0	1	0	0	0	0	1	0	0	0	0	2	0	1	2	0	0	2	1	1
2140	17	1	6	3	3	4	3	2	3	7	12	10	34	0	1	0	0	2	0	0	0	0	1	0	0	0	1	0	1	0	1	0	0	1	1	1	0	0	0	1	0	0	2	1	0	0	0	0	0
2141	14	2	7	4	4	2	1	3	1	6	15	7	32	0	1	0	1	1	0	2	0	0	0	1	0	1	1	1	1	0	0	1	0	1	0	1	0	0	0	1	2	0	2	1	0	0	1	1	0
2142	15	1	7	6	7	4	3	1	3	7	20	10	43	0	2	1	1	1	2	0	0	0	1	0	0	1	1	0	0	0	1	0	0	1	1	1	0	0	0	1	1	0	2	1	0	0	0	1	0
2143	15	1	5	5	2	5	8	7	7	12	12	19	57	0	1	0	2	1	1	1	2	1	1	1	0	0	0	0	1	0	1	1	0	1	1	1	0	0	1	1	0	0	1	1	0	0	1	1	1
2144	14	1	9	6	6	9	8	5	4	14	21	18	70	0	1	1	1	2	1	1	1	0	1	0	0	0	1	1	1	0	1	0	0	1	1	1	0	0	0	0	0	0	1	1	0	1	1	1	1
2145	14	2	9	5	13	7	8	6	7	12	27	19	73	0	1	1	1	2	0	0	0	0	1	1	1	0	2	0	0	0	0	0	0	1	0	1	0	2	1	1	1	0	1	1	0	0	1	1	1
2146	15	2	9	6	11	7	8	6	7	10	26	17	69	0	1	1	1	2	0	0	0	0	1	1	1	0	2	0	0	0	0	0	0	1	0	1	0	2	1	1	1	0	1	1	0	0	1	1	1
2147	17	1	9	8	6	11	7	6	5	15	23	20	75	0	1	1	1	1	1	1	1	0	1	1	0	0	1	1	1	0	1	2	0	1	1	1	0	0	0	1	1	0	1	1	1	1	1	2	1
2148	14	2	7	8	14	7	7	7	4	5	29	9	66	0	1	1	2	1	1	0	0	0	1	1	1	0	2	0	1	0	0	0	0	0	0	1	0	2	0	0	1	0	1	1	0	1	1	1	1
2149	18	2	14	5	7	5	6	10	1	4	26	5	55	0	1	1	1	1	0	2	1	0	1	0	2	1	1	0	2	0	0	0	0	1	0	1	0	0	0	0	2	1	2	1	0	0	1	1	0
2150	16	2	17	6	6	6	6	11	0	3	29	3	58	0	1	1	1	1	0	2	1	0	1	1	2	1	1	0	2	0	0	0	0	0	0	1	0	0	0	0	2	1	2	2	1	0	1	1	0
2151	15	1	10	4	4	7	9	6	4	7	18	11	54	0	1	1	0	1	2	0	1	1	0	1	1	1	1	0	1	0	1	0	0	1	0	0	1	0	0	1	0	0	2	2	1	1	1	2	0
2152	15	1	10	4	6	9	5	6	6	7	20	13	55	0	0	1	0	1	1	0	1	1	2	1	1	1	1	1	1	0	0	0	0	0	1	1	1	0	0	1	0	0	1	2	0	1	1	1	1
2153	18	2	10	5	6	6	4	7	3	10	21	13	52	0	1	1	0	2	1	0	1	1	2	1	1	1	1	1	2	0	1	0	0	0	1	0	1	0	0	1	0	0	2	2	0	0	1	1	1
2154	16	1	9	8	5	7	3	11	4	8	22	12	59	0	1	1	2	2	0	2	1	0	1	0	2	1	1	0	2	0	1	0	0	1	1	0	1	1	0	0	0	0	1	2	0	1	0	1	0
2155	15	1	1	6	2	3	6	5	6	14	9	20	46	0	2	1	1	0	1	0	1	0	1	0	0	0	2	2	2	0	0	0	0	1	0	1	0	1	0	0	0	0	0	1	0	0	0	0	0
2156	15	2	12	3	4	8	6	4	1	4	19	5	48	0	0	0	0	2	0	0	1	0	2	0	1	2	2	1	1	0	1	0	0	0	0	1	0	0	1	0	1	0	2	2	0	0	0	1	0
2157	17	1	1	1	0	1	0	4	2	3	2	5	13	0	1	1	0	1	0	0	0	0	0	0	0	0	1	0	0	0	1	0	0	0	0	0	0	0	0	0	0	0	0	1	0	0	0	0	0
2158	18	1	2	3	3	7	2	3	4	3	8	7	33	0	1	0	2	1	2	1	0	0	2	0	0	0	2	0	1	0	0	0	0	0	1	1	1	0	1	0	0	0	0	2	0	0	0	0	0
2159	18	1	6	4	3	5	11	1	7	10	13	17	51	0	1	0	2	2	0	0	1	0	1	2	0	0	2	0	1	0	0	0	0	1	0	0	0	2	0	0	1	0	0	2	0	0	0	1	1
2160	16	2	4	3	2	4	5	7	1	3	9	4	30	0	0	0	2	1	0	2	1	1	2	0	0	0	2	1	2	0	0	0	0	0	0	1	0	1	0	0	1	0	0	2	0	0	1	0	0
2221	15	1	1	1	1	0	1	0	0	1	3	1	5	0	1	0	0	0	0	0	1	0	0	0	0	0	0	0	0	0	0	0	0	0	0	0	0	0	0	0	1	0	0	0	0	0	0	0	0
2222	15	1	0	0	0	0	1	1	2	1	0	3	5	1	0	0	0	0	0	0	0	0	0	0	0	0	0	0	0	0	0	0	0	0	1	0	0	0	0	0	0	0	0	0	0	0	0	0	0
2223	11	1	8	2	6	7	4	7	3	4	16	7	48	0	0	1	0	0	0	0	1	1	1	0	0	1	2	1	1	0	0	0	0	1	0	1	0	1	0	1	2	0	2	2	0	1	0	1	0
2224	11	2	8	5	5	7	2	4	2	3	18	5	39	0	0	2	1	2	0	0	0	0	0	2	1	2	2	0	0	0	1	0	0	0	0	0	0	0	0	0	0	0	0	2	0	0	0	1	1
2225	14	2	7	4	6	5	6	4	6	5	17	11	50	0	1	0	0	2	0	0	1	1	1	0	1	0	2	0	1	0	1	0	0	0	0	1	0	1	0	1	1	0	0	2	0	1	0	1	1
2226	12	2	1	2	5	3	1	1	2	0	8	2	17	0	0	0	0	2	0	0	0	0	0	0	1	0	1	0	0	0	0	0	0	0	0	0	0	0	0	0	0	0	0	1	0	1	0	0	0
2227	14	2	4	6	7	3	4	6	1	4	17	5	38	0	1	2	0	1	0	1	1	0	2	0	0	2	1	0	1	0	0	1	0	1	0	1	0	0	0	0	0	0	0	2	0	0	0	1	0
2228	14	1	5	1	5	5	4	0	1	2	11	3	25	0	0	0	0	1	0	0	1	0	0	0	0	1	1	0	0	0	2	0	0	0	0	1	1	0	2	0	0	0	0	2	0	0	0	1	0
2229	12	1	4	2	5	6	6	2	3	7	11	10	40	0	1	0	0	1	1	1	1	0	2	0	1	0	1	1	0	0	1	0	0	0	0	0	0	0	0	0	0	0	1	1	0	0	0	1	0
2230	14	2	2	4	1	4	5	3	5	3	7	8	33	0	1	1	2	1	0	1	0	0	2	0	0	0	2	1	0	0	0	0	0	0	0	0	0	1	0	2	0	0	0	0	0	0	0	1	0
2231	12	2	5	8	14	7	3	5	8	14	27	22	68	0	1	1	2	0	1	0	0	0	1	0	1	1	2	1	1	0	2	2	0	1	2	0	0	2	0	0	0	0	0	1	0	0	0	2	0
2232	13	1	8	4	11	9	5	10	7	10	23	17	70	0	0	2	0	2	0	2	0	2	0	1	0	1	2	0	0	0	2	0	0	2	2	2	2	0	0	2	0	0	0	2	0	2	2	1	0
2233	14	2	13	6	4	5	8	7	3	11	23	14	63	0	1	1	2	2	0	1	1	0	2	0	1	1	2	0	1	0	2	0	1	1	0	1	0	0	1	0	1	0	2	2	0	0	0	0	0
2234	14	2	12	5	5	8	5	6	1	11	22	12	59	0	1	1	1	0	0	1	0	1	1	0	1	2	1	1	1	0	2	1	0	1	0	1	2	0	1	0	2	0	1	2	0	0	0	0	0
2235	13	1	6	2	5	3	8	8	0	7	13	7	46	0	1	1	1	2	1	1	1	1	1	0	2	1	2	0	0	0	2	0	0	0	0	0	0	0	0	0	2	0	0	2	0	0	0	1	0
2236	14	2	7	5	5	3	6	3	1	2	17	3	36	0	0	0	0	1	0	0	1	0	1	0	1	0	2	0	1	0	0	0	0	0	0	1	0	0	0	0	1	0	1	2	0	0	0	1	0
2237	15	1	7	2	6	5	7	2	0	6	15	6	39	0	0	0	1	2	0	0	1	0	1	0	0	1	2	0	0	0	2	0	0	0	0	0	0	0	0	0	1	0	2	2	0	0	0	1	0
2238	16	1	6	1	6	6	8	1	2	5	13	7	37	0	0	0	1	2	0	0	1	0	1	1	1	0	2	0	0	0	2	0	0	0	0	0	0	1	0	0	1	0	2	2	0	0	0	1	0
2239	17	2	1	2	3	7	0	2	0	4	6	4	22	0	1	1	1	2	0	0	0	0	1	0	0	0	2	0	0	0	0	0	0	0	0	0	0	0	0	0	0	0	0	0	1	2	0	1	0
2240	14	2	4	2	5	8	0	3	4	4	11	8	32	0	1	2	1	2	0	0	0	0	1	0	0	0	2	0	0	0	1	0	0	0	0	0	0	0	1	2	1	0	0	2	1	2	0	1	0
2241	14	1	12	7	6	9	8	6	7	1	25	8	60	0	0	2	1	2	0	0	1	0	2	0	0	0	2	0	2	0	0	0	0	0	0	1	0	2	1	0	1	2	2	2	0	0	0	1	0
2242	17	1	13	6	10	14	8	8	5	10	29	15	76	0	0	0	2	1	0	1	2	1	2	0	1	2	1	2	1	0	0	1	0	0	0	1	0	0	2	0	1	0	2	2	0	1	2	2	1
2243	18	2	4	2	5	3	3	0	0	2	11	2	21	0	0	0	1	1	0	0	0	0	1	0	0	0	1	0	0	0	1	0	0	0	0	1	0	0	1	0	1	0	1	2	0	0	0	1	0
2244	14	1	1	0	5	2	5	1	1	1	6	2	17	0	0	0	0	2	0	0	1	0	0	0	0	1	1	0	0	0	1	0	0	0	0	1	0	0	0	0	0	0	0	0	0	0	0	1	0
2245	16	1	2	0	1	3	0	0	2	2	3	4	10	0	1	0	0	0	0	0	0	0	0	0	0	0	0	0	0	0	0	0	0	0	1	0	0	0	1	0	0	0	0	2	0	0	0	0	0
2246	17	1	17	10	6	7	7	8	3	8	33	11	69	0	0	1	2	2	0	1	2	0	0	2	2	1	1	0	2	0	0	0	0	0	1	1	0	0	0	0	1	1	2	2	2	0	1	1	0
2247	13	2	6	6	6	5	3	3	1	4	18	5	37	0	0	1	1	1	0	0	0	1	1	0	0	1	1	0	0	0	0	1	0	0	0	1	1	0	0	0	1	0	1	1	0	0	0	1	0
2248	13	2	8	2	3	3	0	1	1	1	13	2	20	0	0	1	1	1	0	0	0	0	2	0	0	0	1	0	0	0	1	0	0	0	0	0	0	0	0	0	2	0	2	2	0	0	0	0	0
2249	16	2	11	1	4	7	5	5	1	14	16	15	57	0	2	0	1	1	0	1	0	1	1	0	1	1	1	1	1	0	1	2	0	1	0	0	2	0	1	0	2	0	1	2	0	0	1	1	0
2250	15	1	8	9	12	8	12	8	7	13	29	20	82	0	1	1	0	1	0	1	1	1	2	0	1	0	2	2	1	0	2	0	0	1	1	1	0	0	0	0	1	0	2	2	0	1	0	1	0
2251	17	2	7	3	5	5	1	1	3	7	15	10	34	0	1	0	1	1	0	0	0	0	0	0	0	0	2	0	0	0	0	0	0	1	0	0	2	2	0	0	0	0	2	2	1	1	0	1	2
2252	16	1	10	3	7	8	6	3	1	12	20	13	56	0	1	0	1	2	1	0	0	0	1	0	1	1	2	1	1	0	2	1	0	0	0	1	0	0	0	0	1	0	2	2	0	1	0	1	1
2253	16	1	5	7	4	6	5	4	5	6	16	11	46	0	0	0	2	2	0	0	2	1	0	1	1	1	2	0	0	0	1	0	0	0	0	0	0	0	1	0	0	0	1	2	0	0	0	1	0
2254	16	2	14	6	10	13	8	8	7	11	30	18	80	0	1	0	2	1	2	1	2	1	2	1	2	1	2	1	0	0	1	0	0	0	1	0	0	2	0	0	1	0	2	2	0	1	2	2	1
2255	15	1	1	0	1	1	2	0	0	1	2	1	7	0	0	0	0	1	0	0	0	0	1	0	0	0	2	0	0	0	0	0	0	0	0	0	0	0	0	0	0	0	0	1	0	0	0	0	0
2256	16	2	8	6	5	5	9	2	6	5	19	11	48	0	1	0	2	1	0	0	1	0	0	1	0	0	2	0	1	0	2	0	0	0	0	0	2	2	0	0	1	0	1	2	1	0	0	1	0
2257	17	1	2	1	2	0	0	1	0	1	5	1	7	0	0	0	0	1	0	0	0	0	0	0	0	1	0	0	0	0	0	0	0	0	0	0	0	0	0	0	0	0	0	0	0	0	0	0	0
2258	17	2	0	0	0	0	0	0	0	0	0	0	0	0	0	0	0	0	0	0	0	0	0	0	0	0	0	0	0	0	0	0	0	0	0	0	0	0	0	0	0	0	0	0	0	0	0	0	0
2259	14	1	5	2	2	0	0	3	1	1	9	2	14	0	0	1	1	0	0	1	0	0	0	0	0	1	0	0	1	0	0	0	0	0	0	0	0	0	0	1	1	1	1	1	0	0	0	0	0
2260	16	1	4	0	2	0	0	1	0	2	6	2	9	0	0	0	0	1	0	0	0	0	0	0	0	0	0	0	1	0	0	0	0	0	0	0	0	0	0	0	0	1	1	1	0	0	0	0	0
2261	17	2	2	1	2	3	0	2	0	1	5	1	12	0	0	0	0	0	0	0	0	1	1	1	0	1	0	0	1	0	0	0	0	0	0	0	0	0	1	0	0	0	0	0	0	0	0	0	0
2262	16	2	2	0	2	0	0	1	0	1	4	1	7	0	0	0	0	0	0	1	0	0	0	0	0	1	0	0	0	0	0	0	0	0	0	0	0	0	0	0	0	1	0	0	0	0	0	0	1
2263	16	1	3	1	1	0	1	0	0	1	5	1	7	0	0	0	0	0	0	0	0	0	0	0	0	0	0	0	0	0	0	1	0	0	0	0	0	0	0	0	0	0	1	2	0	0	0	0	0
2264	17	2	0	1	6	0	0	1	1	1	7	2	11	0	1	0	0	0	0	0	0	1	0	0	0	0	0	0	0	0	0	0	0	0	0	0	0	0	0	0	0	0	0	0	0	0	0	0	0
2265	15	1	8	11	8	6	8	1	5	2	27	7	50	0	0	0	2	2	0	0	1	0	1	1	1	0	0	0	0	0	1	0	0	0	0	0	0	0	1	0	1	0	2	2	0	1	0	1	0
2266	16	2	10	2	2	4	2	3	0	5	14	5	33	0	0	0	0	2	0	0	1	1	2	0	0	0	0	1	0	0	2	0	0	1	0	2	0	0	0	0	2	0	2	2	2	0	0	1	0
2267	17	2	1	1	0	2	2	1	0	2	2	2	11	0	0	0	1	1	0	0	0	0	0	0	0	0	2	0	0	0	2	0	0	0	0	1	0	0	2	0	1	0	0	0	0	0	0	0	0
2268	18	1	5	3	6	4	5	5	8	8	14	16	51	0	0	1	1	1	1	0	0	2	0	0	0	0	1	1	0	0	0	0	0	1	0	0	0	0	1	1	0	0	0	1	1	0	0	0	1
2269	17	2	7	5	4	4	8	8	0	6	16	6	44	0	1	0	1	1	0	2	2	1	0	1	2	0	1	0	0	0	0	0	0	0	0	1	0	0	0	0	0	0	1	2	1	1	1	0	1
2270	18	2	5	4	0	8	5	3	8	10	9	18	46	1	0	0	2	2	0	1	1	0	1	0	0	0	2	2	1	0	1	1	0	1	0	1	0	2	0	0	0	0	0	2	0	1	0	1	0
2271	18	1	8	0	6	4	4	7	3	7	14	10	45	0	0	1	0	2	1	1	1	0	0	0	0	2	1	1	0	0	0	0	0	1	0	0	0	1	0	1	1	0	1	2	0	0	0	1	0
2272	17	1	8	4	5	6	3	10	5	18	17	23	70	0	2	1	1	0	1	1	0	2	1	1	1	0	1	0	2	0	1	1	0	1	1	1	0	2	0	1	0	0	2	2	0	1	1	1	1
2273	17	1	6	5	3	7	5	1	3	9	14	12	39	0	1	0	0	1	0	0	0	0	1	1	0	0	1	0	1	0	1	0	0	1	0	0	1	0	0	0	0	0	1	2	0	1	0	1	0
2274	18	2	10	6	6	6	6	6	1	5	22	6	47	0	1	0	2	2	0	1	1	0	1	1	1	1	2	0	1	0	1	0	0	0	0	1	0	0	0	0	1	0	2	2	1	0	1	2	1
2275	17	2	0	0	0	0	0	1	0	0	0	0	2	0	0	0	0	0	0	0	0	0	0	0	0	0	0	0	0	0	0	0	0	0	0	0	0	0	0	0	0	0	0	0	0	0	0	0	0
2276	13	2	3	2	6	2	3	0	0	0	11	0	17	0	0	0	1	1	0	0	1	0	1	0	0	0	0	0	0	0	0	0	0	0	0	0	0	0	0	0	1	0	1	1	0	0	0	1	0
2277	16	1	2	3	5	1	0	5	1	6	10	7	28	0	0	2	2	0	1	0	0	2	1	0	0	0	2	1	0	0	2	0	0	0	0	0	0	1	0	0	0	0	1	1	0	0	0	0	0
2278	18	2	4	3	7	3	2	0	0	4	14	4	26	0	0	0	1	0	0	0	0	0	0	0	0	0	2	0	0	0	2	0	0	0	0	0	1	0	0	0	1	0	1	1	0	0	0	1	0
2279	17	1	6	0	0	4	10	0	4	4	6	8	30	0	0	0	0	2	0	0	0	0	2	0	0	0	2	0	0	0	0	0	0	0	0	0	0	2	0	0	2	0	2	2	0	0	0	0	0
2280	18	1	3	2	6	7	3	1	0	2	11	2	24	0	1	0	1	0	0	0	1	0	1	1	0	0	0	1	0	0	0	0	0	0	0	0	0	0	0	0	1	0	1	0	0	1	0	1	0
2341	13	2	10	4	7	5	4	1	0	5	21	5	39	0	0	1	1	1	0	0	1	0	1	0	0	1	1	1	0	0	1	0	0	0	0	1	0	0	1	0	1	0	1	2	0	0	1	1	0
2342	13	1	13	7	8	7	5	7	6	11	28	17	71	0	0	1	1	1	1	0	0	1	0	1	0	1	1	1	1	0	1	1	1	0	1	1	1	0	1	1	2	1	1	1	0	1	1	0	1
2343	14	1	5	5	5	10	4	6	4	3	15	7	45	0	1	2	2	2	0	1	1	2	2	0	0	0	2	0	0	0	0	0	0	0	0	1	1	0	2	2	0	0	2	2	0	0	0	2	0
2344	13	2	9	4	5	4	3	1	0	5	18	5	35	0	0	1	1	1	0	0	1	0	1	0	0	1	1	1	0	0	1	0	0	0	0	1	0	0	1	0	1	0	0	2	0	0	1	0	0
2347	12	2	3	0	6	2	0	0	0	0	9	0	11	0	0	0	0	2	0	0	0	0	0	0	0	0	2	0	0	0	0	0	0	0	0	0	0	0	0	0	0	0	1	2	0	0	0	0	0
2348	11	1	4	1	5	5	3	2	0	2	10	2	23	0	0	1	0	1	0	1	0	0	2	0	0	0	2	0	0	0	0	0	0	1	0	1	0	0	1	0	0	0	0	2	0	0	0	1	0
2349	11	1	0	0	0	0	0	2	0	2	0	2	6	0	0	2	0	2	0	0	0	0	0	0	0	0	2	0	0	0	0	0	0	0	0	1	0	0	0	0	0	0	0	0	0	0	0	0	0
2350	12	2	2	2	3	2	0	1	2	6	7	8	22	0	1	0	1	1	1	0	0	0	1	0	0	1	1	1	0	0	1	0	0	0	0	1	0	1	0	0	0	0	0	1	0	0	0	0	1
2351	11	1	2	4	2	1	2	0	0	0	8	0	11	0	0	0	0	2	0	0	0	0	0	0	0	0	2	0	0	0	0	0	0	0	0	0	0	0	0	0	0	0	0	2	0	0	0	0	0
2352	11	1	6	1	3	1	1	4	2	8	10	10	27	0	1	2	1	2	0	0	0	1	0	0	0	2	1	1	0	0	0	1	1	2	1	0	0	1	0	0	1	0	1	2	0	0	0	0	0
2353	13	2	8	4	2	5	4	4	2	8	14	10	42	0	1	0	2	2	0	0	0	1	0	0	0	1	2	0	1	0	0	1	0	0	0	1	0	1	0	0	2	0	0	2	1	1	0	1	0
2354	13	1	4	5	4	2	3	0	0	3	13	3	23	0	1	0	2	2	0	0	0	0	0	0	0	0	2	0	0	0	0	0	0	0	0	0	0	0	0	0	1	0	0	2	0	0	0	1	0
2355	14	2	4	2	1	0	1	1	0	2	7	2	11	0	1	0	0	1	0	0	0	0	0	0	0	0	2	0	0	0	0	0	0	0	0	0	0	0	0	0	1	0	1	2	0	0	0	0	0
2356	14	2	10	2	9	6	7	2	1	5	21	6	44	0	0	0	0	2	0	0	2	0	1	0	0	0	2	0	2	0	0	0	0	0	0	0	0	0	0	0	2	0	2	2	0	1	0	1	1
2357	15	1	3	5	3	3	8	5	2	9	11	11	41	0	0	1	1	1	1	0	1	1	1	0	0	0	1	1	0	0	1	1	0	1	0	0	0	0	1	0	1	0	0	1	0	0	0	1	0
2358	14	2	8	7	3	6	7	7	4	10	18	14	61	0	1	1	0	2	1	0	1	1	0	1	0	1	1	1	0	0	2	0	0	1	0	0	1	0	1	0	0	0	2	2	0	0	1	1	0
2359	14	1	11	5	7	8	7	3	11	10	23	21	67	0	0	0	2	2	0	1	0	0	2	1	0	1	1	0	2	1	1	0	2	1	1	0	0	0	1	0	1	0	1	2	0	1	2	0	2
2360	13	2	9	6	4	6	6	2	5	3	19	8	45	0	0	1	0	1	1	0	0	0	1	1	0	2	2	0	0	0	0	0	0	0	0	1	0	1	1	2	1	0	0	2	0	0	0	2	0
2361	11	1	1	2	0	1	1	0	1	3	3	4	11	0	1	0	1	1	0	0	0	0	1	0	0	0	1	0	0	0	1	0	0	0	0	1	0	0	0	1	0	0	0	1	0	0	0	0	0
2362	13	1	4	2	2	3	0	0	1	3	8	4	17	0	1	0	0	1	0	0	0	0	2	0	0	0	2	1	0	0	0	0	0	0	0	1	0	0	0	0	0	0	0	1	0	0	0	1	0
2363	14	2	4	2	1	3	3	2	1	4	7	5	22	0	1	1	1	2	0	0	1	1	2	0	0	0	2	0	0	0	1	0	0	0	0	1	0	0	0	0	0	0	1	2	0	0	0	0	0
2364	12	2	7	6	6	12	4	4	8	9	19	17	63	0	1	0	1	2	2	1	0	0	2	0	0	1	1	0	1	0	0	1	0	1	0	2	0	2	1	2	0	0	0	2	0	2	0	2	0
2365	15	1	18	7	7	11	13	9	0	18	32	18	88	0	1	1	1	0	1	1	2	1	2	1	0	1	1	1	2	0	2	2	1	1	0	1	1	0	2	0	2	1	2	2	0	1	1	1	1
2366	13	2	7	2	3	10	8	13	3	14	12	17	62	0	2	2	0	2	1	2	2	1	1	2	2	0	2	1	1	0	1	0	0	1	0	0	2	0	0	1	1	0	1	1	0	2	0	1	0
2367	14	2	8	3	8	8	6	3	1	8	19	9	47	0	1	0	0	2	0	0	1	0	2	0	0	0	2	1	1	0	1	0	0	1	0	2	0	0	0	1	2	0	1	1	0	2	0	1	0
2368	14	1	3	2	3	6	3	12	3	12	8	15	48	0	0	2	1	2	1	2	2	2	2	0	0	1	1	1	1	0	1	1	0	1	1	0	0	0	0	0	0	0	0	1	0	0	1	2	0
2369	14	2	5	3	6	7	8	2	2	6	14	8	45	0	1	0	1	1	1	0	2	0	1	0	0	0	1	1	1	0	0	0	0	0	0	0	1	1	1	0	0	0	1	0	0	1	0	1	1
2370	15	1	10	8	1	6	5	6	3	14	19	17	58	0	1	0	0	2	0	1	1	1	0	0	1	1	2	1	2	0	2	1	0	1	0	0	1	0	2	0	0	0	2	2	0	0	1	0	1
2371	14	2	1	1	0	0	0	0	2	1	2	3	6	0	0	0	0	1	0	0	0	0	0	0	0	0	1	0	0	0	1	0	0	0	0	0	0	1	0	1	0	0	0	1	0	0	0	0	0
2372	14	2	0	2	0	0	0	0	0	0	2	0	2	0	0	0	0	0	0	0	0	0	0	0	0	0	2	0	0	0	0	0	0	0	0	0	0	0	0	0	0	0	0	0	0	0	0	0	0
2373	15	1	0	0	2	0	5	2	1	3	2	4	15	0	0	0	0	1	0	0	1	0	0	0	0	0	0	2	0	2	1	0	0	0	0	0	0	0	0	0	0	0	0	0	0	0	0	0	0
2374	14	2	9	9	4	20	14	10	11	26	22	37	109	0	2	2	2	0	0	0	0	2	2	2	0	1	0	2	0	2	0	0	0	2	2	2	2	2	0	2	0	0	1	2	0	2	0	2	2
2375	15	1	2	0	1	0	1	0	1	0	3	1	7	0	0	0	0	2	0	0	0	0	0	0	0	0	2	0	0	0	0	0	0	0	0	0	0	0	0	0	0	0	2	0	0	0	0	0	0
2376	14	2	0	0	0	0	0	0	0	0	0	0	0	0	0	0	0	1	0	0	0	0	0	0	0	0	2	0	0	0	0	0	0	0	0	0	0	0	0	0	0	0	0	0	0	0	0	0	0
2377	15	1	4	2	1	4	3	4	2	3	7	5	23	0	0	0	0	0	0	1	1	0	1	1	1	0	1	1	1	0	0	0	0	1	1	0	0	0	0	1	1	0	1	2	0	0	0	1	0
2378	14	2	2	1	3	3	4	10	5	8	6	13	43	0	2	1	0	1	0	1	1	2	1	0	1	0	1	1	1	0	0	0	0	1	2	0	0	1	0	1	0	0	0	1	0	0	0	1	0
2379	13	1	7	5	2	10	7	8	4	10	14	14	60	0	1	0	1	2	1	1	1	1	1	1	1	0	2	1	1	0	1	1	0	0	0	1	0	0	1	1	0	0	1	2	1	1	0	0	1
2380	15	2	6	3	3	4	6	3	1	8	12	9	42	0	1	1	1	1	0	0	1	1	1	0	0	0	1	1	0	0	0	0	0	1	0	1	0	1	0	0	2	0	1	2	0	0	0	0	0
2381	15	2	2	0	0	2	1	4	3	9	2	12	28	0	1	1	0	0	0	0	0	1	1	0	0	0	0	1	0	0	0	0	0	1	0	0	0	0	0	0	0	0	0	1	0	0	0	0	1
2382	16	1	5	3	0	2	2	0	1	2	8	3	18	0	0	0	1	0	0	0	0	0	1	0	0	0	0	0	0	0	1	0	0	0	0	0	0	0	0	0	0	0	2	2	0	0	0	0	0
2383	16	1	13	8	5	9	2	10	3	8	26	11	60	0	1	1	0	2	0	1	0	1	2	2	1	1	1	1	2	0	0	1	0	0	0	1	0	0	1	1	1	1	1	1	1	0	1	0	1
2384	16	2	3	4	0	0	1	4	2	2	7	4	18	0	0	1	1	1	0	0	0	1	0	0	0	0	2	0	1	0	2	0	0	0	0	0	0	0	0	0	1	0	1	0	0	0	0	0	0
2385	17	1	6	5	7	4	4	6	8	15	18	23	57	0	1	1	2	0	1	1	1	2	1	0	0	0	1	0	1	0	1	0	1	1	2	1	0	1	1	1	1	0	2	0	0	0	1	1	2
2386	14	1	2	0	0	1	1	0	0	0	2	0	5	0	0	0	0	0	0	0	0	0	1	0	0	0	2	0	0	0	0	0	0	0	0	0	0	0	0	0	0	0	0	1	0	0	0	0	0
2387	16	2	3	5	0	3	1	3	3	4	8	7	24	0	0	1	1	1	0	0	0	1	1	0	0	0	2	1	0	0	0	0	0	0	0	2	1	1	0	0	0	0	0	1	0	0	0	0	0
2388	14	2	1	0	4	2	0	3	3	7	5	10	24	0	1	1	0	2	1	0	0	1	1	0	0	0	0	0	0	0	0	0	0	0	0	0	0	0	0	0	0	0	0	1	0	0	0	0	1
2389	15	1	7	3	3	2	8	5	5	13	13	18	54	0	1	1	0	1	2	1	2	0	1	0	0	0	1	1	0	0	2	0	0	1	0	0	0	1	0	1	1	0	0	2	0	1	1	0	1
2390	15	2	2	1	2	3	1	2	0	3	5	3	16	0	1	1	1	2	0	0	1	0	2	0	0	0	2	0	0	0	0	0	0	0	0	2	0	0	0	0	0	0	0	2	0	0	0	1	0
2391	16	1	8	2	4	7	6	5	4	12	14	16	54	0	1	1	1	2	1	1	1	1	1	0	0	0	2	0	1	0	2	0	0	1	0	1	0	0	0	0	2	0	2	2	0	1	0	2	1
2392	16	1	16	6	2	9	9	14	3	11	24	14	74	0	2	1	0	2	2	2	2	1	2	1	2	1	2	0	2	0	2	0	0	0	0	0	0	0	1	0	0	0	2	2	1	1	2	2	0
2393	16	1	7	4	1	5	7	6	0	9	12	9	40	0	1	0	0	2	0	1	1	1	1	0	1	0	2	1	1	0	2	0	0	1	0	0	0	0	1	0	0	0	2	2	0	1	0	0	0
2394	15	2	7	4	4	2	2	2	0	0	15	0	24	0	0	0	0	1	0	1	0	0	0	0	0	1	1	0	0	0	0	0	0	0	0	1	1	0	0	0	0	0	1	2	0	0	0	1	0
2395	15	2	3	0	2	4	0	2	3	3	5	6	19	0	0	0	0	2	0	1	0	0	1	0	0	1	1	0	0	0	0	0	0	0	0	1	0	1	0	0	1	0	0	1	0	0	0	0	0
2396	16	2	3	0	3	0	0	2	1	5	6	6	14	0	2	0	0	1	0	0	0	1	0	0	0	0	2	0	1	0	1	0	0	0	0	0	0	0	0	0	1	0	1	1	0	0	0	0	0
2397	17	1	5	7	10	9	7	8	9	18	22	27	80	1	2	1	1	2	1	2	2	1	1	2	1	0	2	1	0	0	1	0	0	2	2	2	0	1	0	1	1	0	0	2	1	1	0	1	1
2398	16	1	4	3	0	2	0	1	4	0	7	4	15	1	0	0	0	2	0	0	0	0	1	0	0	0	2	0	0	0	0	0	0	0	0	0	0	0	0	0	1	0	1	2	0	0	0	1	0
2399	15	2	7	6	4	3	2	3	2	5	17	7	35	0	1	0	1	1	0	1	0	0	1	0	0	1	1	0	0	0	0	0	0	0	0	2	0	0	0	1	0	0	1	2	0	0	1	0	0
2400	17	1	7	9	4	8	4	11	6	10	20	16	66	0	1	0	1	2	0	1	0	2	2	0	0	0	1	0	1	0	1	0	0	2	1	2	2	0	0	0	0	0	1	1	0	0	0	1	1
2461	13	2	13	2	0	4	1	5	4	7	15	11	39	0	1	1	0	1	0	0	0	0	1	0	1	2	1	0	1	0	2	0	0	0	0	0	0	1	0	0	0	2	0	2	0	1	2	0	0
2462	11	2	13	5	8	9	6	5	7	9	26	16	66	0	1	0	0	0	0	0	0	0	1	0	0	0	2	0	1	0	1	0	0	0	0	1	1	0	0	0	1	1	0	1	1	1	2	2	1
2463	14	2	10	6	6	4	2	4	0	9	22	9	44	0	1	0	0	2	0	1	2	1	0	1	0	1	0	2	1	0	1	0	1	0	1	0	0	0	0	0	1	0	0	1	0	0	0	1	0
2464	14	1	8	6	4	4	7	3	3	5	18	8	45	0	2	1	2	2	0	0	1	1	0	0	0	1	1	0	0	0	0	0	0	0	0	1	2	1	0	0	1	0	1	1	0	0	1	0	1
2465	16	1	10	10	11	11	7	6	4	6	31	10	69	0	1	0	1	1	0	1	2	2	1	2	0	1	1	0	1	1	1	0	0	1	0	1	1	0	1	0	2	1	2	1	0	1	0	2	0
2466	13	1	9	5	2	11	6	11	7	14	16	21	72	0	1	0	1	0	1	1	2	1	1	0	2	0	1	1	2	1	1	1	0	0	1	1	1	0	1	1	0	1	1	1	1	1	1	2	1
2467	13	1	12	10	5	10	7	10	11	16	27	27	83	1	2	1	0	0	0	1	0	2	0	2	2	0	0	0	1	0	0	1	0	1	1	0	2	2	2	0	2	0	2	1	2	0	0	1	2
2468	14	1	7	5	0	4	6	5	4	5	12	9	39	0	0	2	1	0	0	0	0	0	0	0	0	1	2	0	2	0	0	0	0	2	2	2	2	2	0	2	0	0	2	2	0	0	0	0	0
2469	14	1	7	7	7	6	9	5	6	10	21	16	67	0	1	2	2	1	1	0	2	0	0	0	0	0	1	0	0	0	0	0	0	0	0	2	0	0	0	2	0	0	0	2	2	0	0	1	1
2470	14	2	2	2	5	6	2	2	1	3	9	4	28	0	0	0	2	1	0	1	0	0	2	0	0	1	2	0	0	0	1	0	0	2	0	2	1	0	0	0	0	0	0	0	0	0	0	0	0
2471	14	2	6	3	10	4	0	2	2	4	19	6	34	0	0	0	2	2	0	1	0	0	2	0	0	1	2	0	0	0	1	0	0	2	0	0	0	0	2	1	0	0	1	0	1	0	0	0	1
2472	14	2	2	2	5	7	0	1	4	6	9	10	29	0	0	0	2	2	0	1	0	0	2	0	0	0	0	0	0	0	1	2	2	0	1	0	1	2	0	2	0	0	0	2	0	0	0	0	0
2473	14	2	11	4	10	5	2	3	5	12	25	17	55	0	1	0	0	0	0	0	0	0	1	0	1	0	2	0	0	1	0	1	0	0	0	1	0	0	0	1	1	0	2	0	2	1	1	1	1
2474	13	2	12	11	9	6	6	7	2	5	32	7	62	0	0	0	2	0	0	1	2	0	0	0	1	0	2	0	1	0	1	0	0	0	0	1	0	0	0	0	0	0	2	2	0	2	1	2	0
2475	13	2	8	3	7	8	2	4	4	10	18	14	50	0	1	2	0	0	0	0	0	0	1	0	0	0	2	1	1	0	1	1	0	0	0	1	1	0	0	0	1	0	1	1	2	2	1	1	1
2476	14	1	8	3	4	10	6	2	8	14	15	22	64	0	1	0	0	1	0	0	1	2	1	2	0	0	2	2	0	0	2	0	0	0	0	2	2	0	0	2	0	0	0	2	2	0	0	2	1
2477	14	1	5	1	3	12	0	4	4	9	9	13	41	0	1	0	0	1	0	0	0	2	1	2	0	0	2	2	0	0	2	0	0	0	0	1	1	0	0	0	0	0	2	0	0	1	0	2	0
2478	14	1	8	1	1	7	4	5	5	6	10	11	41	0	1	0	0	1	0	0	1	0	1	0	1	1	2	0	1	0	1	0	0	0	0	1	0	2	0	0	0	0	2	0	0	1	2	2	0
2479	18	1	6	2	0	3	0	6	2	4	8	6	23	0	0	0	0	2	0	1	0	1	1	1	0	0	2	0	0	0	1	0	0	0	0	0	0	0	0	0	1	0	1	2	0	1	0	0	0
2480	14	1	6	6	9	5	3	5	2	4	21	6	42	0	0	2	1	2	0	1	1	0	1	0	0	1	2	0	0	0	1	0	0	0	0	0	1	0	0	0	0	0	1	2	0	1	1	1	0
2481	12	1	9	4	6	4	6	3	2	3	19	5	41	0	0	0	2	2	0	0	1	0	1	0	0	0	2	0	1	0	2	0	0	0	0	1	0	0	0	0	1	0	1	2	0	1	1	1	0
2482	17	2	9	10	3	8	11	7	4	11	22	15	69	0	1	0	1	2	2	1	2	2	1	1	2	0	1	0	0	0	2	0	0	0	0	1	0	2	1	0	2	0	0	0	2	0	1	1	1
2483	16	2	14	11	10	13	19	11	7	20	35	27	116	0	0	1	1	2	2	1	2	2	1	2	2	1	1	2	1	1	2	2	2	2	2	1	0	1	1	0	1	0	1	2	0	1	1	1	1
2484	14	2	10	11	9	10	9	5	6	13	30	19	78	0	0	0	1	0	0	0	2	1	0	1	1	1	1	0	0	1	0	0	0	1	1	1	1	1	0	1	0	2	2	1	0	1	0	1	2
2485	16	2	5	5	5	4	2	5	0	8	15	8	38	0	0	0	1	2	2	1	0	0	1	0	0	1	2	1	1	0	0	1	1	0	0	0	0	0	0	0	1	0	0	0	0	2	1	1	0
2486	16	2	11	4	3	3	4	4	2	13	18	15	46	0	0	0	0	0	1	0	1	0	0	0	0	2	0	0	2	0	2	0	2	2	0	0	0	1	0	0	2	0	2	2	0	0	0	1	0
2487	16	2	7	5	7	3	2	0	2	3	19	5	32	0	0	0	1	2	0	0	0	0	0	0	0	0	2	0	0	0	0	0	0	0	0	1	0	1	0	0	1	0	2	2	1	1	0	1	1
2488	18	1	8	5	4	2	1	4	2	5	17	7	34	0	0	1	1	1	1	1	0	1	0	0	0	0	1	0	0	0	0	0	0	2	1	1	0	1	0	1	1	0	1	1	1	1	0	0	0
2489	16	1	10	4	2	6	7	6	2	0	16	2	38	0	0	2	1	1	0	0	2	2	0	2	0	2	2	0	0	0	0	0	0	0	0	0	0	1	0	0	1	0	1	2	1	1	0	1	0
2492	17	1	10	7	3	7	6	6	4	3	20	7	47	0	0	2	2	2	0	1	1	0	0	1	0	0	0	0	0	0	0	0	0	0	1	0	1	1	1	1	1	2	0	1	1	0	2	1	0
2493	15	1	6	9	5	5	6	5	5	10	20	15	52	0	0	2	2	2	0	0	1	0	0	0	0	0	2	1	0	0	0	1	0	2	1	0	1	0	0	0	1	0	1	1	1	0	0	1	1
2496	14	2	10	5	4	3	8	8	20	9	19	29	77	0	0	0	0	1	1	2	0	1	0	0	0	1	1	0	1	0	0	0	0	0	0	1	0	1	0	0	1	0	2	0	0	0	0	0	1
2497	15	2	1	3	1	2	0	4	2	4	5	6	20	0	1	1	0	2	0	0	0	0	1	0	0	0	2	0	0	0	1	0	0	0	0	0	0	1	0	0	0	0	0	1	0	0	0	0	0
2498	14	2	8	6	6	6	3	0	3	4	20	7	41	0	0	0	1	2	0	0	0	0	0	0	0	1	2	0	0	0	1	0	0	0	0	1	1	1	0	0	1	0	2	0	1	1	0	1	1
2499	16	1	2	0	1	2	0	4	2	7	3	9	19	0	1	1	0	2	1	0	0	1	1	0	0	0	0	0	0	0	1	0	0	0	0	0	0	0	1	0	0	0	1	0	0	0	0	0	0
2500	16	2	15	5	15	10	7	4	1	3	35	4	66	0	0	0	0	1	1	2	1	0	1	1	0	2	0	0	1	0	0	0	0	0	0	1	2	0	2	0	2	0	2	2	1	1	2	1	1
2501	16	1	4	3	2	8	1	3	4	1	9	5	27	0	0	0	1	1	0	0	0	0	2	1	0	0	2	0	0	0	0	0	0	0	0	0	1	2	0	0	0	0	0	0	1	1	1	0	0
2502	17	1	6	8	5	10	6	7	2	3	19	5	49	0	0	1	1	2	0	1	0	0	2	1	0	0	2	0	1	0	1	0	0	0	0	0	1	0	1	0	1	0	0	2	1	1	1	1	0
2503	17	2	7	4	9	3	4	1	4	3	20	7	41	0	0	0	1	1	0	0	0	0	1	0	0	1	2	0	0	0	1	0	0	1	1	0	0	0	0	0	1	1	1	2	0	0	0	1	0
2504	15	1	7	1	4	3	0	3	2	13	12	15	36	0	1	1	0	2	0	0	0	1	1	0	0	1	2	1	0	0	1	1	1	1	0	0	0	1	0	0	1	0	1	2	0	0	0	1	1
2505	14	1	5	4	3	4	5	6	3	16	12	19	53	0	1	0	1	1	0	1	2	2	2	0	1	0	1	1	1	0	2	1	0	0	1	0	0	0	0	1	1	0	1	2	0	1	0	1	1
2506	16	2	3	2	1	4	1	2	1	1	6	2	16	0	0	1	1	1	0	1	0	0	1	0	0	1	1	0	0	0	1	0	0	0	0	0	1	1	0	0	0	0	0	1	0	0	0	1	0
2507	18	2	6	5	5	4	4	4	2	7	16	9	40	0	0	0	1	1	0	1	0	1	2	0	0	0	2	2	0	0	0	0	0	0	0	0	0	1	0	0	2	0	0	0	0	0	0	1	0
2508	17	2	6	9	5	5	5	3	3	5	20	8	45	0	0	0	2	2	0	1	0	0	2	0	0	0	1	0	0	0	0	0	0	0	0	0	0	0	0	2	2	0	0	2	0	0	0	1	1
2509	16	2	7	3	11	3	1	8	1	8	21	9	47	0	1	1	2	1	0	1	0	2	0	1	1	1	2	2	1	0	1	1	0	0	0	2	0	0	0	0	0	0	2	2	0	1	0	1	1
2510	17	2	6	3	4	4	2	6	1	2	13	3	29	0	0	0	1	2	0	1	0	2	2	1	0	1	1	0	1	0	1	0	0	0	0	0	0	0	0	0	0	0	0	2	0	0	1	1	0
2511	18	2	6	3	3	5	1	8	0	2	12	2	33	0	0	1	1	1	2	1	0	2	2	2	1	1	1	0	1	1	1	0	0	0	0	1	0	0	0	0	0	0	0	2	0	0	1	1	0
2512	18	1	4	6	3	9	2	4	1	2	13	3	38	0	0	1	1	1	1	1	0	0	2	2	1	0	2	0	1	0	0	0	0	0	0	2	0	0	0	0	0	0	0	2	1	1	0	1	0
2513	18	1	9	5	9	10	1	8	4	10	23	14	61	0	1	1	1	1	1	1	0	1	2	1	1	1	1	1	0	0	1	1	0	1	1	1	1	0	1	1	0	1	0	0	1	1	1	0	1
2514	18	1	11	7	4	7	5	5	3	9	22	12	55	0	1	0	1	1	0	1	1	0	2	0	0	1	2	0	1	0	1	0	0	0	0	1	1	0	0	0	1	0	1	2	1	0	0	1	1
2515	17	2	4	0	3	2	3	1	0	1	7	1	14	0	1	0	0	0	0	0	1	0	1	0	1	1	2	0	0	0	0	0	0	0	0	0	0	0	0	0	1	0	1	0	0	0	0	0	0
2516	15	1	5	2	6	7	3	4	2	7	13	9	38	0	2	1	1	0	0	0	1	1	1	1	0	0	0	0	1	0	1	0	0	0	1	0	1	1	0	0	1	0	1	1	0	1	0	1	0
2517	18	1	5	1	6	7	3	4	2	6	12	8	36	0	1	0	0	0	0	1	1	1	1	1	0	0	0	0	1	0	1	0	0	0	1	0	1	1	0	0	1	0	1	1	0	1	0	1	0
2518	17	2	0	0	1	1	1	0	0	0	1	0	4	0	0	0	0	1	0	0	0	0	1	0	0	0	1	0	0	0	0	0	0	0	0	0	0	0	0	0	0	0	0	0	0	0	0	0	0
2519	15	2	4	1	3	3	3	2	1	1	8	2	21	0	1	1	0	0	0	0	1	0	1	0	1	1	0	0	0	0	0	0	0	0	0	0	0	0	0	0	1	0	0	0	1	0	0	0	0
2520	18	1	4	2	6	7	3	2	2	5	12	7	32	0	1	0	1	1	0	0	1	1	1	1	0	0	0	0	1	0	1	0	0	0	0	0	1	1	0	0	1	0	1	1	0	1	0	1	0
2581	12	2	11	4	7	8	4	6	4	10	22	14	58	0	1	0	0	2	1	1	1	0	0	1	1	1	2	0	1	1	1	1	0	0	0	1	0	1	1	1	2	0	1	1	0	1	1	1	1
2582	11	2	9	6	3	7	3	5	4	7	18	11	47	0	0	1	0	1	0	0	1	0	1	1	1	1	2	0	1	1	0	0	0	1	0	1	0	0	1	0	2	0	1	1	1	1	0	0	1
2583	11	1	6	4	2	2	1	8	3	5	12	8	35	0	0	0	1	1	1	1	0	0	0	0	2	1	2	0	0	0	1	0	0	0	0	2	0	0	0	0	1	0	0	2	0	0	1	0	1
2584	12	2	10	5	7	7	4	8	3	11	22	14	59	0	0	1	0	1	1	1	1	1	1	0	0	1	1	0	1	1	1	0	0	1	0	1	0	1	1	0	2	0	1	1	0	1	0	0	1
2585	13	1	7	3	7	8	1	7	5	10	17	15	53	0	1	1	0	1	1	1	0	1	0	1	0	1	1	1	1	0	1	0	0	1	0	1	1	0	1	0	1	0	1	1	0	1	1	1	1
2586	14	1	8	1	2	7	0	7	2	6	11	8	35	0	0	1	0	1	0	1	0	0	1	0	1	1	2	0	1	0	1	0	0	0	0	1	0	0	0	0	1	0	1	2	0	1	1	1	1
2587	11	2	3	0	3	2	4	1	0	2	6	2	16	0	1	0	0	2	0	0	1	0	0	0	0	0	2	0	1	0	1	0	0	0	0	0	0	0	0	0	1	0	0	2	0	1	0	0	0
2588	11	2	3	0	4	2	4	1	0	2	7	2	17	0	1	0	0	2	0	0	1	0	0	0	0	0	2	0	1	0	1	0	0	0	0	0	0	0	0	0	1	0	0	2	0	1	0	0	0
2589	13	1	3	0	4	2	4	1	0	2	7	2	17	0	1	0	0	2	0	0	1	0	0	0	0	0	2	0	1	0	1	0	0	0	0	0	0	0	0	0	1	0	0	2	0	1	0	0	0
2590	13	1	3	0	4	2	4	1	0	2	7	2	17	0	1	0	0	2	0	0	1	0	0	0	0	0	2	0	1	0	1	0	0	0	0	0	0	0	0	0	1	0	0	2	0	1	0	0	0
2591	12	1	3	0	4	2	4	1	1	2	7	3	18	0	1	0	0	2	0	0	1	0	0	0	0	0	2	0	1	0	1	0	0	0	0	0	0	0	0	0	1	0	0	2	0	1	0	0	0
2592	13	2	4	1	4	1	4	0	0	2	9	2	18	0	1	0	0	2	0	0	1	0	0	0	0	0	2	0	0	0	1	0	0	0	0	0	0	0	0	0	1	0	0	2	0	1	0	0	0
2593	16	2	11	6	6	4	1	6	5	8	23	13	50	0	1	0	0	1	0	1	0	1	0	0	1	1	2	0	1	0	1	1	0	0	0	1	0	1	1	0	2	0	1	1	0	0	1	1	1
2594	13	2	7	5	1	3	2	3	1	1	13	2	25	0	0	1	0	1	0	1	1	0	0	0	0	1	2	0	0	0	1	0	0	0	0	0	0	1	0	0	0	0	1	1	0	0	0	1	0
2595	13	2	6	2	4	4	1	4	2	4	12	6	30	0	0	0	0	0	1	0	0	1	0	0	1	1	2	0	0	1	0	1	0	0	0	0	0	1	0	0	0	0	1	1	0	0	1	1	1
2596	13	1	5	4	8	8	4	8	5	8	17	13	55	0	1	1	1	1	0	1	0	1	1	0	0	0	2	0	1	0	1	0	0	0	0	1	1	1	0	0	1	0	1	1	0	2	0	1	0
2597	15	1	1	1	0	0	0	1	0	2	2	2	5	0	1	0	0	0	0	1	0	0	0	0	0	0	0	0	0	0	0	0	0	0	0	0	0	0	0	0	0	0	1	0	0	0	0	0	0
2598	13	1	5	2	6	4	2	4	3	6	13	9	34	0	1	0	0	1	0	1	1	0	1	0	0	1	2	0	1	0	1	0	0	0	0	1	0	1	0	0	1	0	0	1	0	0	0	1	0
2599	13	1	4	7	10	8	9	8	12	8	21	20	70	0	0	2	2	1	0	1	1	0	1	0	0	0	0	0	0	0	2	0	0	0	1	1	0	2	1	2	0	0	0	2	0	1	1	1	0
2600	12	2	12	7	12	10	11	6	3	8	31	11	81	0	0	1	2	2	1	1	1	0	2	2	0	1	2	1	1	1	0	0	0	0	0	2	0	0	0	2	0	0	2	2	0	0	1	2	2
2601	13	2	13	9	6	6	6	8	5	12	28	17	72	0	1	1	1	1	1	1	1	1	0	0	1	1	1	1	2	0	1	0	0	1	1	0	0	1	1	1	1	0	1	1	2	1	1	1	1
2602	13	1	8	7	12	7	9	8	8	12	27	20	76	0	0	1	1	2	0	1	1	2	2	1	1	1	2	1	1	1	0	0	0	0	2	1	0	1	0	2	1	0	1	2	0	1	1	1	1
2603	14	2	6	3	7	8	7	4	1	4	16	5	44	0	1	1	0	1	1	1	1	0	1	1	1	0	1	0	0	0	0	0	0	0	0	1	0	0	0	0	0	0	1	1	1	1	0	1	1
2604	14	1	6	3	2	0	6	2	0	1	11	1	21	0	0	0	1	2	0	0	0	0	0	0	0	0	2	0	1	0	0	0	0	0	0	0	0	0	0	0	1	0	2	2	0	0	0	0	0
2605	15	2	2	2	1	1	0	1	0	1	5	1	8	0	0	0	0	0	0	0	0	0	0	0	0	0	1	0	0	0	0	0	0	0	0	0	0	0	1	0	0	0	0	1	0	0	0	0	0
2606	16	2	3	3	1	0	0	0	0	2	7	2	11	0	0	0	1	0	0	0	0	0	0	0	0	0	2	0	0	0	1	0	0	0	0	0	0	0	0	0	0	0	0	1	0	0	0	0	0
2607	15	2	2	2	2	0	0	1	0	1	6	1	8	0	0	0	1	0	0	0	0	0	0	0	0	0	2	0	0	0	1	0	0	0	0	0	0	0	0	0	0	0	1	1	0	0	0	0	0
2608	16	1	7	6	4	7	1	9	5	8	17	13	52	0	1	1	0	1	1	1	0	1	0	0	1	1	1	0	1	0	1	1	0	1	0	2	1	1	1	0	1	0	1	0	1	0	1	1	0
2609	16	1	8	5	5	7	3	5	6	11	18	17	57	0	1	1	0	2	1	1	0	1	1	0	0	0	2	0	0	0	2	0	0	1	0	0	1	1	1	0	0	0	1	1	0	0	1	1	1
2610	15	1	5	3	3	2	3	5	4	7	11	11	37	0	1	1	1	0	0	1	0	1	0	0	0	1	2	0	0	0	0	1	0	0	1	2	0	1	2	0	0	0	1	2	0	0	1	0	1
2611	15	1	10	7	3	8	2	6	0	8	20	8	45	0	1	1	1	0	0	1	0	0	2	0	1	0	1	0	0	0	0	1	0	0	0	0	1	0	0	0	1	0	1	2	0	0	1	2	1
2612	15	1	5	6	6	10	6	7	3	4	17	7	51	0	2	0	1	1	1	2	1	0	2	1	1	2	2	0	2	0	1	0	0	0	0	1	0	1	0	0	0	0	0	0	1	2	0	1	0
2613	15	2	9	5	7	9	3	7	1	0	21	1	45	0	0	1	1	2	0	2	1	0	1	1	1	1	2	0	1	0	0	0	0	0	0	1	2	0	0	0	1	0	0	2	0	1	0	2	0
2614	15	1	12	9	7	9	9	8	11	25	28	36	95	0	1	1	2	0	0	2	2	1	1	2	1	0	0	0	1	1	0	2	0	2	2	1	1	1	0	1	0	0	0	2	2	1	1	2	2
2615	14	2	2	6	4	7	2	9	2	0	12	2	34	0	0	2	1	1	0	1	1	2	0	2	0	0	2	0	2	0	0	0	0	0	0	1	0	0	0	0	0	0	0	0	2	0	0	1	0
2616	16	1	8	3	5	5	7	2	4	5	16	9	41	0	2	0	0	2	0	0	1	0	1	0	0	0	2	0	2	2	0	0	0	0	0	0	0	0	1	0	1	0	1	2	0	1	0	1	0
2617	15	2	2	4	2	0	0	3	0	1	8	1	12	0	0	1	0	2	0	0	0	0	0	0	0	0	1	0	1	0	1	0	0	0	0	0	0	0	0	0	0	0	1	0	0	0	1	0	0
2618	15	2	4	4	2	3	0	6	2	11	10	13	35	0	0	1	1	0	0	1	0	1	1	0	0	1	1	1	0	0	1	1	2	1	0	1	0	1	1	0	0	0	1	0	1	0	0	1	0
2619	15	2	13	8	7	12	3	11	6	17	28	23	86	0	1	1	1	1	2	1	0	1	2	2	2	1	1	1	2	2	0	2	1	1	1	2	1	1	0	0	0	1	1	1	2	1	1	1	1
2620	16	1	6	3	3	3	2	3	3	7	12	10	33	0	0	0	0	1	0	0	0	1	0	0	0	1	2	0	0	0	0	0	0	1	0	0	0	0	0	0	0	0	1	1	0	0	0	1	1
2621	17	1	5	5	4	4	0	4	1	8	14	9	34	0	0	0	0	1	0	0	0	1	1	0	0	0	2	0	0	0	0	1	0	0	0	1	1	0	0	0	0	0	0	1	1	0	1	1	1
2622	16	1	4	3	5	2	1	5	5	9	12	14	37	0	1	0	0	1	0	0	0	1	0	0	1	0	1	0	0	0	0	0	0	1	0	0	0	0	0	0	0	0	1	0	0	0	1	1	0
2623	18	2	14	6	8	10	8	9	4	10	28	14	71	0	1	1	1	1	0	1	1	1	1	1	1	1	1	1	1	1	0	1	0	1	0	1	1	1	1	1	1	1	2	2	2	1	1	1	0
2624	17	1	8	5	7	12	7	9	6	16	20	22	79	0	1	1	1	1	1	2	1	1	2	1	0	0	1	1	1	1	2	1	1	1	1	1	1	0	1	1	1	0	0	2	1	0	1	1	1
2625	16	2	11	9	6	7	4	7	4	13	26	17	68	0	1	1	2	1	0	1	0	1	1	0	0	1	1	0	1	1	1	1	1	1	1	1	0	1	1	1	1	0	1	2	0	1	1	1	0
2626	18	1	6	5	3	11	8	8	3	6	14	9	54	0	0	1	1	2	0	1	1	1	2	1	0	0	1	1	1	0	1	1	0	1	0	1	1	1	1	0	0	0	0	1	1	1	1	1	0
2627	14	1	7	6	6	7	3	3	1	5	19	6	42	0	1	1	1	1	0	0	0	0	2	1	1	1	2	0	1	0	1	0	0	0	0	0	0	0	0	0	1	0	1	2	0	1	0	1	0
2628	15	2	16	11	17	9	7	8	4	14	44	18	97	0	2	1	1	0	1	1	0	1	2	0	0	2	1	0	2	0	0	1	0	0	0	2	2	1	0	0	1	0	1	2	2	0	1	2	2
2629	17	2	5	1	3	3	2	1	1	3	9	4	21	0	1	0	0	1	0	0	1	0	1	0	0	1	2	0	1	0	1	0	0	0	0	0	1	1	0	0	1	0	1	1	0	0	1	1	0
2630	18	2	2	5	1	0	0	0	0	1	8	1	9	0	0	0	0	2	0	0	0	0	0	0	0	0	1	0	0	0	1	0	0	0	0	0	0	0	0	0	0	0	1	0	0	0	0	0	0
2631	18	2	4	1	1	2	1	1	1	3	6	4	17	0	1	0	0	1	0	0	1	0	1	0	0	1	2	0	1	0	1	0	0	0	0	1	0	1	0	0	1	0	1	1	0	0	0	1	0
2632	18	1	6	5	2	10	2	7	5	8	13	13	49	0	1	0	1	2	0	1	0	1	0	1	1	1	1	0	1	0	1	0	0	0	1	0	2	1	0	1	0	0	1	1	0	0	1	1	0
2633	18	1	8	6	6	7	6	6	5	14	20	19	63	0	0	0	0	1	1	0	0	1	1	0	0	1	2	0	0	0	2	0	0	1	1	1	0	0	0	1	1	0	1	1	0	1	0	2	1
2634	17	1	4	3	3	5	7	5	9	13	10	22	57	0	0	0	1	2	1	0	0	1	1	0	0	0	1	0	0	0	1	1	0	1	1	1	0	1	0	1	0	0	1	1	0	0	0	2	1
2635	17	1	10	6	3	9	6	2	5	8	19	13	53	0	1	0	2	1	0	1	1	0	1	2	1	1	2	0	0	0	1	1	0	0	0	0	1	2	0	1	1	0	2	2	0	0	0	1	1
2636	17	1	7	4	3	8	5	4	2	6	14	8	43	0	1	1	0	2	1	0	1	1	1	1	0	0	2	0	1	0	0	0	0	1	0	1	0	1	0	0	1	0	2	2	0	1	0	1	0
2637	16	2	9	7	17	12	7	6	3	15	33	18	84	0	2	0	0	2	1	0	1	1	2	0	0	2	2	1	1	0	1	0	0	1	0	2	1	1	0	0	1	0	1	0	0	0	1	2	2
2638	18	2	11	6	5	9	4	6	4	8	22	12	57	0	1	0	1	2	1	2	0	1	2	1	1	1	1	0	0	0	1	0	0	0	0	1	0	2	0	0	1	0	2	2	0	1	0	1	1
2639	16	1	7	5	3	7	8	6	1	5	15	6	46	0	1	1	0	2	1	0	1	1	1	1	0	0	2	0	1	0	0	0	0	1	0	1	0	1	0	0	1	0	2	2	0	1	0	1	0
2640	18	2	8	2	2	2	0	11	2	10	12	12	41	0	1	2	1	1	1	2	0	1	1	0	1	1	1	0	1	0	0	1	0	1	1	0	0	1	0	0	2	0	1	2	0	0	0	0	0
2701	12	1	0	2	0	0	0	3	0	0	2	0	5	0	0	1	2	0	0	0	0	1	0	0	0	0	0	0	0	0	0	0	0	0	0	0	0	0	0	0	0	0	0	0	0	0	0	0	0
2702	12	2	0	0	0	1	0	0	1	0	0	1	2	0	0	0	0	2	0	0	0	0	1	0	0	0	0	0	0	0	0	0	0	0	0	0	0	0	0	0	0	0	0	0	0	0	0	0	0
2703	12	2	1	2	0	0	0	1	2	0	3	2	6	0	0	0	0	0	0	0	0	0	0	0	0	0	0	0	0	0	0	0	0	0	0	0	0	0	0	0	0	0	0	0	0	0	0	0	0
2704	15	1	0	0	5	1	0	1	0	0	5	0	7	0	0	0	0	0	0	0	0	0	0	0	0	0	0	0	1	0	0	0	0	0	0	0	0	0	0	0	0	0	0	0	0	0	0	1	0
2705	12	1	0	0	0	1	0	1	1	0	0	1	3	0	0	0	0	0	0	0	0	0	0	0	0	0	2	0	0	0	0	0	0	0	0	0	0	0	1	0	0	0	0	0	0	0	0	0	0
2706	12	1	0	1	0	1	0	0	0	0	1	0	2	0	0	0	1	2	0	0	0	0	0	0	0	0	2	0	0	0	0	0	0	0	0	0	0	0	0	0	0	0	0	0	0	0	0	0	0
2707	12	1	11	8	3	3	7	4	8	4	22	12	53	0	0	1	0	1	0	1	1	0	1	0	1	2	0	1	0	1	0	0	1	0	0	1	0	1	0	1	0	0	0	2	1	0	1	0	0
2708	13	1	10	5	7	9	9	9	4	6	22	10	65	0	0	1	1	2	1	1	0	1	1	0	1	1	2	0	1	0	1	0	0	0	1	1	1	0	1	1	1	0	1	2	0	1	1	1	0
2709	13	1	19	12	16	16	18	8	16	21	47	37	138	0	1	0	1	1	2	1	0	1	2	1	2	1	2	1	0	2	2	2	0	2	2	1	1	2	1	2	1	1	2	1	2	1	2	2	1
2710	12	2	6	4	7	7	8	5	2	3	17	5	47	0	0	1	1	1	0	1	1	0	0	1	0	1	2	0	1	0	1	0	0	0	0	1	1	0	0	1	1	0	0	2	0	0	0	1	1
2711	14	2	17	11	16	11	14	10	19	25	44	44	137	1	2	1	2	1	2	1	0	1	1	0	1	2	1	2	0	1	2	1	2	0	1	2	1	2	1	2	2	2	1	2	2	2	1	2	2
2712	15	2	12	7	12	8	7	6	2	7	31	9	69	0	0	1	1	1	0	2	1	1	0	1	0	1	2	0	1	0	1	0	0	0	1	1	0	0	0	0	1	0	1	1	2	1	0	1	0
2713	14	2	2	1	1	1	0	1	1	1	4	2	8	0	1	1	0	0	0	0	0	0	0	0	0	0	0	0	0	0	0	0	0	0	0	0	0	0	0	0	0	0	0	0	0	0	0	0	0
2714	14	2	0	0	0	0	0	0	0	0	0	0	0	0	0	0	0	0	0	0	0	0	0	0	0	0	0	0	0	0	0	0	0	0	0	0	0	0	0	0	0	0	0	0	0	0	0	0	0
2715	14	2	0	1	0	0	0	0	3	2	1	5	7	0	0	0	0	0	0	0	0	0	0	0	0	0	2	0	0	0	0	0	0	0	0	0	0	0	0	0	0	0	0	0	0	0	0	0	0
2716	14	1	2	5	1	6	3	1	4	11	8	15	39	0	1	1	0	2	0	0	0	0	1	1	0	0	0	0	0	0	0	1	1	0	0	0	1	0	0	1	0	0	0	0	0	0	0	2	0
2717	12	1	3	0	0	0	0	0	0	4	3	4	10	0	0	0	0	0	0	0	0	0	0	0	0	0	0	0	0	0	0	1	0	1	0	0	0	0	0	0	0	0	0	0	0	0	0	0	0
2718	14	2	1	1	0	0	1	1	0	0	2	0	5	0	0	0	0	0	0	0	0	0	0	0	0	0	0	0	0	0	0	0	0	0	0	0	0	0	0	0	0	0	0	0	0	0	0	0	0
2719	16	1	8	7	4	7	10	7	6	3	19	9	58	0	0	1	1	2	0	1	1	2	2	0	1	1	2	0	1	0	0	0	0	0	0	2	2	0	0	2	2	0	1	1	0	0	0	2	0
2720	13	1	7	1	6	5	5	3	2	1	14	3	32	0	0	2	0	1	0	0	2	0	1	2	1	0	2	0	0	0	0	0	0	1	0	0	0	1	0	0	1	0	1	2	1	0	0	1	0
2721	14	1	5	5	5	7	3	5	4	6	15	10	41	0	0	0	1	1	0	0	0	2	2	0	0	0	1	1	0	0	0	0	0	2	2	0	2	2	0	2	2	0	0	0	2	0	0	1	0
2722	15	2	14	12	11	13	12	11	18	18	37	36	117	2	1	2	2	2	1	2	2	1	2	2	1	1	1	2	0	0	0	1	1	1	2	0	0	0	0	0	1	2	0	0	1	1	1	1	1
2723	15	2	14	7	17	13	10	13	7	18	38	25	109	0	0	2	2	2	2	1	1	2	1	2	2	2	1	0	1	2	2	0	0	2	1	0	2	0	1	0	1	0	0	2	0	0	0	2	1
2724	18	2	19	9	20	12	7	11	5	14	48	19	103	0	1	0	2	1	1	2	0	2	1	2	1	2	1	0	1	2	0	0	0	2	0	1	2	0	0	2	2	0	2	2	2	2	0	2	1
2725	15	1	4	3	3	3	0	2	2	3	10	5	22	0	0	0	1	0	0	1	0	0	1	0	0	0	1	0	0	0	0	0	0	0	0	0	1	0	0	0	0	0	1	2	0	0	0	1	0
2726	14	2	4	5	2	4	1	2	3	3	11	6	27	0	0	0	0	0	0	1	0	0	1	0	0	0	0	1	0	0	0	0	0	0	0	0	0	0	0	0	0	0	1	2	0	0	0	1	0
2727	14	2	4	3	3	2	2	3	2	2	10	4	25	0	0	1	1	0	0	1	0	0	1	0	0	0	1	0	0	0	0	0	0	0	0	1	0	0	0	0	0	0	1	2	0	0	0	1	0
2728	14	1	4	1	3	5	1	2	6	5	8	11	31	0	1	0	0	0	0	0	0	0	1	0	0	0	2	1	0	0	0	0	0	0	0	1	1	0	0	0	0	1	1	2	0	1	0	1	1
2729	14	1	3	2	3	4	0	3	5	4	8	9	26	0	0	1	1	1	0	0	0	1	1	0	0	0	2	0	0	0	1	0	0	1	1	0	0	0	0	0	0	0	1	1	1	1	0	1	0
2730	15	2	5	5	2	2	0	3	5	2	12	7	26	0	0	1	2	1	0	0	0	0	1	0	1	0	2	0	0	0	1	0	0	0	0	1	0	1	0	0	0	0	1	2	1	0	0	1	1
2731	18	2	9	4	10	11	15	9	12	14	23	26	90	0	0	2	0	2	0	1	0	2	2	0	0	1	2	0	1	2	2	0	1	1	2	2	0	1	2	1	0	2	0	1	1	0	1	2	0
2732	15	1	11	3	4	10	2	9	8	9	18	17	62	0	0	1	0	1	0	1	0	2	1	1	1	0	1	1	1	1	0	1	0	1	0	1	1	1	1	1	0	1	0	1	1	1	2	1	1
2733	16	2	10	8	7	7	5	3	0	9	25	9	51	0	0	2	1	0	0	0	0	0	1	0	0	1	2	2	1	1	1	0	0	1	0	0	0	0	2	0	1	0	1	2	0	2	1	0	1
2734	15	2	8	3	8	3	3	4	2	3	19	5	34	0	0	1	1	0	0	0	0	0	0	0	0	0	0	0	1	0	1	0	0	0	0	0	0	2	0	0	2	0	1	0	0	2	0	1	0
2735	14	1	12	6	8	11	9	8	7	12	26	19	82	0	1	1	2	1	1	1	1	1	1	0	1	2	1	1	0	0	1	1	1	0	0	0	0	1	1	0	1	0	1	1	1	1	0	1	0
2736	16	1	12	6	12	7	10	8	5	11	30	16	78	0	1	0	1	1	0	1	1	1	1	0	0	0	1	0	1	0	1	0	1	0	0	0	1	1	1	0	1	0	1	2	1	1	1	1	0
2737	15	1	3	1	4	1	3	2	0	2	8	2	16	0	1	0	1	1	0	0	1	0	1	0	0	0	2	0	1	0	1	0	0	0	0	0	0	0	0	0	0	0	0	2	0	0	0	0	0
2738	16	2	2	0	0	1	0	0	0	0	2	0	3	0	0	0	0	0	0	0	0	0	0	0	0	0	1	0	0	0	0	0	0	0	0	0	0	0	0	0	0	0	0	1	0	0	0	0	0
2739	15	1	1	1	1	2	0	1	0	3	3	3	10	0	0	0	0	0	0	0	0	0	1	0	0	0	1	0	0	0	0	0	0	0	0	0	0	0	0	0	0	0	0	1	0	0	0	0	0
2740	15	1	3	1	5	4	2	3	2	1	9	3	23	0	0	0	0	1	0	0	0	0	1	0	0	0	2	0	0	0	1	0	0	0	0	0	0	0	0	0	0	1	1	0	0	0	0	1	0
2741	15	2	2	1	4	3	2	2	1	2	7	3	17	0	1	0	1	1	0	0	0	0	1	0	0	0	1	0	0	0	0	0	0	0	0	0	0	0	0	0	0	1	0	1	0	0	0	0	0
2742	17	2	12	13	8	10	7	10	3	8	33	11	74	0	1	1	2	1	1	1	1	0	2	1	1	0	1	1	2	0	2	1	1	0	0	1	1	1	0	0	1	1	1	1	0	1	1	1	0
2743	14	1	12	9	12	10	10	8	12	13	33	25	95	0	0	0	2	2	0	0	2	0	2	1	0	0	0	0	2	0	0	0	1	2	2	0	2	2	1	0	2	0	2	2	0	1	0	2	0
2744	15	1	5	7	12	8	7	8	3	7	24	10	68	0	0	1	1	2	0	0	1	1	2	1	2	0	1	0	0	0	1	0	0	0	1	1	0	0	1	0	0	0	0	2	0	0	0	1	0
2745	15	1	8	3	5	11	8	7	10	10	16	20	71	0	1	0	1	1	0	1	1	1	2	1	0	0	2	0	0	0	2	0	0	0	0	0	1	2	0	0	1	0	1	2	0	1	0	2	0
2746	14	2	1	3	3	2	0	1	0	0	7	0	11	0	0	0	0	1	0	0	0	1	0	1	0	0	0	0	0	0	0	0	0	0	0	0	0	0	0	0	0	0	0	0	0	0	0	0	0
2747	15	2	9	6	8	4	4	6	4	4	23	8	48	0	0	1	1	1	0	1	1	2	1	0	0	1	2	0	1	0	0	0	0	0	2	0	0	0	0	2	1	2	1	2	0	1	0	1	0
2748	17	2	15	10	16	7	18	6	6	5	41	11	89	0	2	0	1	2	2	0	1	2	0	1	2	2	2	0	0	0	1	0	0	0	0	0	0	0	0	1	0	2	1	2	2	1	0	2	0
2749	16	1	10	4	8	5	3	5	2	6	22	8	46	0	1	0	0	2	0	1	0	0	1	2	1	0	2	0	2	0	0	0	0	0	0	0	0	0	0	0	0	0	2	2	0	0	0	0	0
2750	16	2	4	0	5	3	1	3	1	3	9	4	23	0	0	1	0	0	0	1	0	0	0	1	0	0	1	0	0	0	0	0	0	0	0	1	0	0	0	0	0	0	0	2	0	0	1	0	1
2751	16	2	4	1	4	2	0	1	1	0	9	1	16	0	0	0	0	1	0	0	0	0	0	0	0	0	0	0	1	0	0	0	0	0	0	0	0	0	0	0	0	0	0	1	0	1	0	0	0
2752	15	2	1	2	1	1	0	1	0	4	4	4	13	0	0	0	1	0	0	0	0	0	0	0	0	0	2	0	1	0	0	0	0	0	0	0	0	0	1	0	0	0	0	0	0	0	0	0	0
2753	16	1	0	0	0	0	0	1	0	1	0	1	2	0	0	0	0	0	0	0	0	0	0	0	1	0	0	0	0	0	1	0	0	0	0	0	0	0	0	0	0	0	0	0	0	0	0	0	0
2754	16	1	0	0	0	0	0	1	0	1	0	1	2	0	0	0	0	0	0	0	0	0	0	0	1	0	0	0	0	0	1	0	0	0	0	0	0	0	0	0	0	0	0	0	0	0	0	0	0
2755	18	2	19	8	9	12	9	9	5	5	36	10	81	0	1	1	1	1	0	2	1	2	2	2	1	1	2	0	0	0	2	0	0	0	0	1	1	1	0	2	1	2	2	2	2	1	2	1	0
2756	17	2	11	7	11	7	7	6	7	9	29	16	69	0	1	1	1	1	0	1	1	0	1	1	1	1	1	1	1	0	1	0	0	0	0	1	1	1	0	1	1	0	1	1	1	1	1	1	1
2757	15	1	8	8	13	12	8	10	10	13	29	23	90	0	0	2	1	2	1	1	1	1	2	2	1	0	2	1	1	0	1	0	0	2	2	1	1	2	2	2	1	0	1	2	0	0	0	1	1
2758	18	1	4	2	2	4	4	6	2	4	8	6	30	0	0	1	0	1	0	1	0	1	1	0	0	0	1	0	0	0	1	0	1	0	1	1	1	0	0	1	1	0	0	1	1	0	0	0	1
2759	16	2	13	11	13	11	11	10	7	10	37	17	95	0	1	1	1	2	0	1	0	2	2	2	1	0	2	0	1	0	1	0	0	0	2	2	1	1	0	1	1	0	2	2	1	2	1	1	0
2760	16	1	8	7	7	5	8	6	7	7	22	14	61	0	1	0	0	2	0	1	1	2	1	0	0	0	1	0	0	0	2	0	0	0	0	0	0	2	0	2	2	0	0	2	0	0	0	1	1
2821	14	1	11	3	10	8	10	5	11	13	24	24	77	1	0	0	0	1	1	0	1	1	1	0	1	1	0	1	1	0	0	0	1	2	1	2	1	0	0	1	1	0	0	1	1	2	2	1	0
2822	13	2	1	2	2	2	0	0	1	1	5	2	9	0	0	0	1	0	0	0	0	0	1	0	0	0	2	0	0	0	0	0	0	0	1	0	0	0	0	0	0	0	1	0	0	0	0	0	0
2823	13	2	5	4	5	5	4	2	0	2	14	2	30	0	1	0	0	2	0	1	1	0	1	1	0	1	0	0	0	0	0	0	0	0	0	0	2	0	0	0	1	0	0	1	0	0	0	0	0
2824	12	2	7	6	8	9	9	7	13	14	21	27	81	1	1	1	1	1	0	0	1	1	2	1	1	1	0	0	1	2	1	0	0	1	1	1	0	1	1	0	1	0	0	1	1	1	0	1	0
2826	13	1	12	6	8	10	7	9	8	13	26	21	81	1	1	1	1	1	0	0	1	2	1	0	2	1	1	0	0	1	1	2	1	0	1	2	0	1	1	0	1	0	1	1	2	2	1	1	0
2827	12	2	6	1	1	4	5	2	2	3	8	5	26	0	1	0	1	2	0	0	1	1	1	1	0	1	2	1	0	0	0	0	0	0	0	0	1	0	0	0	1	0	0	2	0	0	0	0	1
2828	13	1	7	5	7	10	7	8	7	10	19	17	68	0	1	1	0	2	1	1	1	0	1	2	0	0	2	1	2	0	2	0	0	0	1	1	1	0	2	1	1	0	1	0	1	0	1	1	2
2829	13	1	5	2	2	3	3	6	1	7	9	8	31	0	1	1	1	2	0	1	1	2	0	1	0	1	0	0	0	0	1	1	0	0	0	0	0	0	0	0	1	0	0	1	1	0	0	1	0
2830	14	1	2	0	7	1	1	5	4	7	9	11	28	0	1	1	0	1	1	1	0	1	0	0	1	0	1	0	0	0	0	1	0	1	0	0	0	1	0	1	1	0	0	1	0	0	0	1	0
2831	13	2	7	2	2	4	4	5	4	12	11	16	43	0	0	0	0	2	0	1	1	2	1	0	0	1	1	1	0	0	1	1	1	1	0	0	0	1	0	0	1	0	1	2	0	0	0	2	1
2832	12	2	7	3	3	4	7	5	2	5	13	7	40	0	1	0	0	2	0	0	1	1	0	1	0	0	1	0	0	0	1	0	0	1	0	0	0	0	0	1	1	0	2	2	0	0	0	1	0
2833	14	2	8	4	3	4	5	5	3	8	15	11	43	0	1	1	1	1	0	0	1	1	1	0	0	1	2	0	1	0	1	0	0	0	1	1	1	1	0	0	1	0	1	1	0	0	0	1	0
2834	14	1	12	11	8	12	13	10	6	11	31	17	89	0	1	1	1	2	0	2	2	1	2	1	1	1	1	0	1	0	1	0	0	0	2	0	1	1	1	0	2	0	0	1	2	1	0	0	0
2835	16	2	10	6	9	12	3	6	7	15	25	22	72	0	1	1	1	2	1	1	0	0	1	1	1	1	2	1	1	2	2	2	1	1	2	1	2	2	0	2	1	1	1	1	1	1	0	1	1
2836	14	2	10	3	4	7	5	7	4	5	17	9	48	0	2	1	2	1	0	0	0	2	1	0	1	1	1	0	1	0	0	0	0	0	1	0	2	1	0	1	1	0	2	1	2	1	0	0	0
2837	16	1	6	6	6	6	4	7	4	1	18	5	43	0	0	1	1	1	0	1	0	0	2	2	1	1	2	0	1	0	0	0	0	0	0	0	0	1	0	0	1	0	0	1	0	0	1	1	0
2838	16	1	10	4	12	6	9	11	4	9	26	13	70	0	0	2	0	1	1	0	2	2	2	1	1	0	1	0	1	0	1	1	0	1	0	0	0	0	0	1	2	0	0	2	0	0	0	1	0
2839	15	2	6	3	7	7	5	4	3	13	16	16	52	0	0	1	0	1	1	0	1	1	1	0	0	1	1	1	0	0	1	0	0	1	1	0	1	0	0	0	1	0	0	1	0	1	0	1	1
2840	15	2	9	8	6	10	2	4	2	8	23	10	53	0	0	0	0	2	0	0	0	1	2	2	1	1	1	0	0	0	1	0	0	1	0	1	0	0	0	0	0	0	2	1	0	0	1	1	0
2841	15	2	9	6	11	5	4	5	1	6	26	7	51	0	1	1	1	1	0	0	1	0	1	0	0	1	1	2	1	0	0	0	0	0	0	0	0	0	0	0	1	0	0	2	0	1	0	1	0
2842	15	1	3	0	0	2	1	0	1	1	3	2	10	0	0	0	0	2	0	0	0	0	1	0	0	0	2	0	0	0	0	0	0	0	0	0	0	0	0	0	0	0	1	1	0	0	0	0	0
2843	15	1	4	1	0	2	3	0	3	0	5	3	14	0	0	0	0	1	0	0	0	0	0	1	0	0	2	0	0	0	0	0	0	0	0	0	0	2	0	0	0	0	2	2	0	0	0	0	0
2844	14	1	1	1	0	3	1	7	5	5	2	10	25	0	1	0	0	2	0	1	0	1	1	0	1	0	2	0	0	0	1	0	0	1	0	0	1	1	0	0	0	0	0	1	0	0	0	0	0
2845	17	1	11	5	6	7	7	4	9	12	22	21	69	1	0	1	0	1	1	0	0	1	0	0	0	2	1	1	0	1	2	1	1	0	0	1	1	0	1	0	1	1	0	1	1	0	1	0	1
2846	15	2	16	8	9	4	4	8	3	14	33	17	72	0	1	1	2	1	0	0	1	0	1	0	2	2	0	2	0	0	0	0	1	0	0	0	2	2	0	0	2	0	1	2	2	1	0	0	0
2847	15	1	4	5	8	7	4	5	7	10	17	17	53	0	1	0	0	1	0	2	1	0	2	1	1	0	0	1	0	0	2	0	0	1	1	0	1	0	0	0	0	0	0	1	0	0	0	1	1
2848	14	1	10	5	6	4	9	7	8	8	21	16	59	0	0	0	2	2	0	2	1	2	0	0	0	0	1	1	1	0	1	0	0	2	0	1	0	2	0	0	2	0	0	0	0	0	1	2	0
2849	14	2	9	8	8	3	3	9	5	14	25	19	64	0	1	1	1	2	0	1	0	2	1	0	0	1	1	0	1	0	2	1	1	0	1	0	0	2	0	0	1	0	0	2	0	1	0	0	0
2850	17	2	5	5	8	4	4	2	2	6	18	8	39	0	1	0	1	2	0	0	1	0	1	0	0	0	2	0	1	0	2	0	0	0	0	0	2	1	0	0	1	0	0	0	0	0	0	0	0
2851	13	1	3	1	0	2	1	1	1	1	4	2	11	0	0	0	0	2	0	0	0	0	1	0	0	0	2	0	0	0	0	0	0	0	0	0	0	0	0	0	0	0	1	1	0	0	0	0	0
2852	14	1	0	1	0	1	3	2	4	1	1	5	14	0	1	1	0	1	0	1	1	0	0	0	0	0	1	0	0	0	0	0	0	0	0	0	0	1	0	0	0	0	0	0	0	0	0	0	0
2853	15	1	1	2	0	2	0	4	1	8	3	9	21	0	1	1	1	2	2	0	0	1	2	0	0	0	1	2	1	0	1	0	0	0	0	0	0	0	0	0	0	0	0	0	0	0	0	0	0
2854	13	2	1	0	0	3	1	0	1	0	1	1	6	0	0	0	0	1	0	0	0	0	2	0	0	0	2	0	0	0	0	0	0	0	0	0	0	0	0	0	0	0	1	0	0	0	0	0	0
2855	15	2	10	1	8	5	7	5	2	11	19	13	57	0	1	1	0	1	0	0	2	0	1	0	1	0	2	0	0	0	0	0	0	0	0	0	2	0	1	0	1	0	2	2	1	0	0	0	0
2856	14	2	2	0	2	1	0	2	1	0	4	1	12	0	0	0	0	1	0	0	0	0	0	0	0	0	1	0	0	0	0	0	0	0	0	0	0	0	0	0	0	0	0	1	0	0	0	0	0
2857	14	1	10	6	8	11	9	6	14	12	24	26	82	0	0	1	1	2	0	1	1	2	1	1	0	1	1	1	0	0	2	1	1	0	0	1	2	1	1	0	1	2	0	0	0	1	1	1	0
2858	14	2	13	7	4	8	3	5	1	7	24	8	54	0	1	1	1	2	0	1	1	0	1	1	0	1	1	0	0	0	0	1	1	0	1	2	2	0	0	0	1	0	1	2	1	0	1	1	0
2859	15	1	7	4	5	8	9	4	14	11	16	25	68	1	0	0	0	1	1	0	1	0	1	0	1	1	0	0	1	1	0	0	1	1	1	0	2	1	1	0	1	0	1	1	0	0	1	0	2
2860	15	2	11	5	9	6	7	5	2	6	25	8	59	0	1	0	1	2	1	1	1	0	1	1	0	0	1	0	1	2	0	0	0	0	1	1	1	0	0	0	1	0	1	2	2	1	0	1	1
2861	14	1	12	5	6	5	8	6	12	12	23	24	75	1	0	1	1	0	1	1	0	1	0	0	0	1	0	1	1	0	2	1	0	0	1	1	0	1	0	1	1	0	0	1	1	1	2	2	1
2862	14	2	9	5	11	5	5	4	4	6	25	10	54	0	1	0	1	2	0	1	1	0	1	0	1	0	2	0	0	0	0	2	1	0	0	1	1	0	0	2	1	0	0	1	2	1	0	1	0
2863	14	1	9	6	5	7	7	7	4	7	20	11	56	0	1	1	1	1	0	1	1	1	1	1	1	0	2	0	1	0	1	0	0	0	1	1	0	0	0	0	1	0	1	2	1	1	1	0	0
2864	13	1	6	1	1	5	1	8	2	2	8	4	29	0	0	1	1	1	0	1	1	0	2	1	1	0	2	0	2	0	0	0	0	0	0	0	0	0	0	0	1	0	1	2	0	0	1	1	0
2865	13	1	3	2	0	2	2	0	2	0	5	2	12	0	0	0	0	1	0	0	0	0	0	1	0	0	2	0	0	0	0	0	0	0	0	0	0	1	0	0	0	0	1	2	0	0	0	0	0
2866	13	2	16	9	6	9	1	7	5	14	31	19	72	0	2	1	1	1	0	1	0	0	1	1	1	0	1	1	1	0	0	0	1	1	1	0	1	0	0	1	0	1	1	1	1	1	2	1	0
2867	13	2	6	4	4	5	3	5	1	5	14	6	35	0	0	1	1	2	0	1	0	0	1	1	1	0	0	0	0	0	0	0	0	0	0	1	0	1	0	0	1	0	1	1	0	0	0	1	0
2868	14	2	5	3	0	2	2	2	1	2	8	3	17	0	0	0	0	1	0	0	0	0	1	0	0	0	2	0	0	0	2	0	0	0	0	0	0	0	0	0	1	0	0	2	0	0	0	0	0
2869	17	1	5	4	5	4	6	5	7	10	14	17	53	1	1	1	0	1	1	1	1	1	0	1	0	0	1	0	1	0	1	0	0	0	1	1	0	0	0	0	1	0	1	1	0	1	0	1	1
2870	18	2	11	4	8	10	8	9	6	13	23	19	74	0	1	1	1	1	1	1	2	1	1	0	1	1	2	2	1	0	1	2	1	0	1	0	2	1	1	2	1	0	1	1	2	1	0	1	0
2871	17	2	13	6	8	11	6	8	5	9	27	14	68	0	0	1	1	1	0	1	1	1	1	1	1	1	1	0	0	0	1	1	0	1	2	0	2	1	0	2	2	0	1	1	1	2	1	1	0
2872	16	2	10	5	7	8	6	6	3	11	22	14	61	0	1	1	1	2	1	0	0	1	1	1	1	0	1	0	0	0	0	1	0	1	0	1	1	0	0	1	1	0	0	1	2	0	0	1	1
2873	14	1	8	6	9	5	8	8	6	12	23	18	70	0	1	1	0	1	1	1	1	1	0	1	1	0	1	0	1	0	1	0	1	0	1	1	0	0	0	0	1	0	1	1	0	1	1	1	0
2874	17	1	4	5	5	5	9	7	7	11	14	18	60	0	1	1	0	2	1	1	1	1	0	1	0	0	1	0	1	0	1	0	0	1	1	1	0	0	0	0	1	0	1	1	0	1	0	1	0
2875	15	2	5	2	5	1	0	0	1	2	12	3	16	0	0	0	1	0	0	0	0	0	0	0	0	1	1	0	0	0	0	0	0	0	0	0	0	0	0	0	0	0	0	2	0	0	0	1	0
2876	15	1	6	4	3	5	6	9	6	13	13	19	58	0	1	1	1	0	1	2	2	2	1	0	0	1	1	0	2	0	1	1	0	1	2	0	1	1	0	1	0	0	0	1	0	0	0	2	1
2877	15	1	1	4	4	5	6	2	2	4	9	6	30	0	0	0	1	1	0	0	0	0	0	1	1	0	0	0	1	0	0	1	1	1	0	0	1	0	0	0	0	0	0	0	0	1	0	1	0
2878	16	1	2	0	0	3	1	2	4	3	2	7	17	0	0	0	0	0	0	0	0	0	0	1	0	1	2	0	0	0	0	0	0	0	0	1	0	1	0	0	0	0	0	0	1	0	0	0	0
2879	16	2	6	4	12	8	6	4	1	8	22	9	55	0	1	1	1	1	0	0	1	0	2	1	1	0	1	0	1	0	0	0	0	1	0	1	0	0	0	0	0	0	0	1	0	0	1	1	0
2880	17	2	6	1	6	2	3	1	3	5	13	8	30	0	0	0	0	0	0	0	0	0	0	0	0	1	1	0	0	0	0	0	0	0	0	0	1	1	0	1	1	1	1	0	0	0	0	0	0
2941	13	1	8	6	7	10	6	4	1	3	21	4	49	0	0	1	1	1	0	1	1	0	2	1	0	0	2	0	1	0	1	0	0	1	0	0	1	0	1	0	1	0	1	2	0	1	0	0	0
2942	12	1	6	3	2	8	5	4	2	2	11	4	37	0	1	0	1	1	1	1	1	1	2	0	0	0	2	0	1	0	0	0	0	0	0	1	1	0	0	0	0	0	1	2	1	1	0	1	0
2943	13	1	10	7	3	14	7	8	1	1	20	2	54	0	0	2	1	1	0	2	1	0	2	1	1	0	1	0	1	0	1	0	0	0	0	1	1	0	1	0	1	1	1	1	1	1	2	1	0
2944	12	2	7	4	5	9	2	5	2	2	16	4	37	0	1	1	0	1	0	1	0	1	2	1	1	0	2	0	1	0	1	0	0	0	0	1	1	0	0	0	1	0	1	2	1	1	0	1	0
2945	13	2	7	6	1	7	3	8	1	1	14	2	35	0	0	1	1	0	0	1	0	0	2	1	2	0	2	0	1	0	1	0	0	0	0	1	0	0	0	0	0	0	1	1	1	0	1	1	0
2946	11	2	3	4	0	4	1	5	2	1	7	3	21	0	0	1	1	1	0	1	0	0	1	0	0	0	1	0	0	0	1	0	0	0	0	1	1	0	0	0	1	0	0	1	0	0	1	0	0
2947	14	1	4	3	0	4	1	1	0	0	7	0	14	0	0	0	1	1	1	0	0	0	1	0	0	0	0	0	0	1	0	0	0	0	0	0	0	0	1	0	0	0	2	2	0	1	0	0	0
2948	13	2	5	3	0	2	1	1	0	1	8	1	16	0	0	0	1	1	1	0	0	0	1	0	0	0	0	0	0	1	0	0	0	0	1	0	0	0	0	0	0	0	2	2	0	0	1	0	0
2949	15	1	4	3	0	1	2	2	0	0	7	0	14	0	0	0	1	1	1	0	0	0	0	0	0	0	0	0	1	0	0	0	0	0	0	0	0	0	0	0	0	0	2	2	0	1	0	0	0
2950	13	2	6	3	0	2	1	1	1	0	9	1	16	0	0	0	1	1	1	0	0	0	1	0	0	0	1	0	0	1	0	0	0	0	0	0	0	1	0	0	0	2	2	1	0	0	1	0	0
2951	13	2	4	3	0	3	1	1	1	0	7	1	14	0	0	0	1	1	1	0	0	0	1	0	0	0	1	0	0	1	0	0	0	0	0	0	0	1	0	0	0	0	2	2	0	1	0	0	0
2952	14	1	4	3	0	3	1	1	1	0	7	1	15	0	0	0	1	1	1	0	0	0	1	0	0	0	1	0	0	1	0	0	0	0	0	0	0	1	0	0	0	0	2	2	0	1	0	0	0
2953	12	2	3	1	0	1	0	2	0	0	4	0	7	0	0	1	0	1	0	0	0	0	1	0	0	0	2	0	0	0	0	0	0	0	0	0	0	0	0	0	0	0	1	2	0	0	0	0	0
2954	12	1	2	2	1	1	0	1	3	0	5	3	12	0	0	0	0	2	0	0	0	0	0	1	0	0	0	0	0	0	0	0	0	0	0	0	0	0	0	0	0	0	0	2	0	0	0	0	0
2955	13	1	1	1	0	1	0	1	0	0	2	0	6	0	0	0	0	2	0	0	0	0	1	0	0	0	2	0	0	0	0	0	0	0	0	1	0	0	0	0	0	1	0	0	0	0	0	0	0
2956	18	2	8	2	0	5	0	7	0	0	10	0	24	0	0	2	0	2	0	2	0	0	2	1	1	0	1	0	0	0	0	0	0	0	0	1	0	0	0	0	2	0	0	2	1	0	0	1	0
2957	13	2	5	2	0	0	1	0	0	0	7	0	8	0	0	0	0	2	0	0	0	0	0	0	0	0	2	0	0	0	0	0	0	0	0	0	0	0	0	0	1	0	2	2	0	0	0	0	0
2958	11	2	4	1	0	3	2	5	1	4	5	5	21	0	2	1	0	2	0	2	0	1	0	0	0	0	2	0	0	0	0	0	0	0	0	0	0	1	0	0	0	0	2	2	0	0	0	1	0
2959	14	2	4	1	1	3	1	0	1	3	6	4	15	0	1	0	0	1	0	0	0	0	1	0	0	0	2	0	0	0	2	0	0	0	0	1	0	0	0	0	1	0	1	2	0	0	0	0	0
2960	15	1	6	2	0	7	1	4	3	2	8	5	28	0	0	1	1	0	0	1	0	0	1	0	0	0	2	0	0	1	0	0	0	1	0	1	1	1	0	0	1	0	1	2	0	0	0	1	1
2961	14	1	7	1	1	3	1	5	4	9	9	13	34	0	1	1	0	0	1	0	0	1	0	0	0	1	0	0	0	1	0	0	1	0	0	1	1	0	0	0	1	0	1	2	0	0	0	1	1
2962	15	1	3	3	1	5	0	6	6	10	7	16	36	0	1	1	1	0	1	1	0	1	1	0	0	0	2	1	0	0	1	0	0	1	0	0	1	1	0	0	0	0	1	1	0	0	0	1	1
2963	11	2	6	4	0	6	3	4	1	2	10	3	28	0	1	0	1	2	0	1	1	1	2	0	0	0	2	0	0	0	1	0	0	0	0	1	0	0	0	0	1	0	2	2	0	1	0	1	0
2964	14	2	5	3	2	6	4	4	1	3	10	4	31	0	1	0	1	2	0	1	1	1	2	0	0	0	2	0	1	0	1	0	0	0	0	1	0	0	0	0	1	0	2	2	0	1	0	1	0
2965	13	1	7	2	3	8	3	6	8	10	12	18	50	0	1	0	1	0	0	0	0	1	1	0	0	0	0	0	1	0	1	1	0	0	1	0	0	1	1	1	1	0	1	2	0	0	1	1	1
2966	13	1	2	4	0	2	5	2	6	5	6	11	28	0	0	0	0	1	0	0	0	0	0	0	0	0	1	0	0	0	0	0	0	0	0	0	0	0	0	0	0	0	1	1	0	0	0	0	0
2967	14	1	4	1	0	0	1	3	2	3	5	5	14	1	1	1	0	0	0	0	0	1	0	0	0	0	2	1	1	0	1	0	0	0	0	0	0	0	0	0	0	0	1	2	0	0	0	0	0
2968	14	2	8	5	6	5	4	2	9	9	19	18	54	0	0	0	1	1	1	0	0	0	1	0	0	0	0	1	0	0	1	1	1	1	1	1	1	1	1	1	1	0	1	1	0	0	0	0	0
2969	15	2	3	3	0	4	0	4	5	5	6	10	26	0	0	1	1	2	1	0	0	0	1	0	0	0	2	1	1	0	1	0	0	0	0	0	0	1	0	0	0	0	0	2	1	0	0	0	0
2970	14	2	9	2	2	7	1	6	7	10	13	17	48	0	1	0	1	0	0	0	0	1	1	0	0	0	0	0	1	0	1	1	0	0	1	0	0	1	1	1	1	0	1	2	1	0	0	1	1
2971	14	1	11	4	7	7	10	4	11	7	22	18	67	0	0	1	0	1	0	1	0	0	1	0	0	0	1	0	1	2	2	0	1	0	0	1	0	1	0	0	1	0	1	1	1	0	2	1	0
2972	15	2	7	7	3	13	9	7	11	14	17	25	80	0	2	1	1	0	0	1	1	0	1	1	1	0	1	0	0	1	1	0	1	0	1	0	2	0	0	0	0	0	1	0	1	2	0	1	2
2973	14	1	6	6	2	7	8	2	10	8	14	18	53	0	1	0	0	1	0	1	0	0	1	1	0	0	2	0	0	0	0	0	0	1	0	0	1	0	0	1	0	0	0	2	1	0	0	1	0
2974	14	2	15	9	8	11	8	6	5	9	32	14	78	0	2	1	2	1	1	0	1	0	1	2	1	2	1	1	0	1	0	0	0	1	0	1	1	0	0	0	1	2	1	1	2	0	1	1	0
2975	15	1	11	11	13	8	14	10	25	16	35	41	118	1	2	1	1	0	2	0	2	2	1	0	0	1	2	1	0	1	0	1	2	1	0	1	1	2	1	2	1	1	2	1	0	1	2	1	0
2976	13	2	19	12	7	12	16	11	23	21	38	44	133	0	1	2	1	2	0	1	2	1	2	2	1	0	0	0	0	2	1	2	0	1	2	2	1	1	0	2	1	2	2	2	0	1	2	1	2
2977	15	2	6	2	3	6	4	7	3	7	11	10	38	0	1	1	1	1	0	1	1	1	1	1	0	0	1	1	1	0	1	0	0	1	1	0	1	1	0	0	0	0	1	1	1	1	0	1	0
2978	15	2	13	6	8	6	3	5	4	7	27	11	56	0	1	1	1	2	0	0	1	1	2	0	0	1	2	1	0	0	1	0	0	1	1	1	0	1	0	1	2	0	1	2	1	1	1	1	0
2979	13	2	6	5	10	8	5	6	6	6	21	12	57	0	1	1	0	1	0	1	1	1	2	1	1	0	1	0	0	0	2	0	0	0	0	0	0	0	0	0	0	0	0	2	0	0	0	1	0
2980	14	1	9	8	9	10	13	11	8	12	26	20	86	0	0	2	2	1	0	0	2	1	2	0	2	0	1	0	2	0	0	0	0	1	0	0	0	1	1	0	2	0	1	0	1	0	1	1	2
2981	15	1	5	3	5	6	2	6	3	7	13	10	37	0	1	1	0	1	0	0	0	1	1	0	0	0	1	1	1	0	1	0	0	1	1	0	1	0	1	1	1	0	0	1	0	1	1	1	1
2982	14	1	7	3	5	9	4	8	5	6	15	11	50	0	1	1	1	1	0	1	1	1	2	1	1	0	1	1	1	0	1	0	0	0	1	1	1	1	1	1	1	0	0	1	1	0	0	1	0
2983	18	1	7	4	7	5	3	3	3	2	18	5	34	0	0	0	0	2	0	0	2	0	1	1	0	1	2	0	0	0	0	0	0	0	0	0	0	0	0	0	0	0	2	2	0	0	0	1	0
2984	14	1	4	4	1	6	0	3	3	2	9	5	26	0	0	0	1	0	0	0	0	1	1	0	0	0	1	0	0	0	0	0	0	0	0	1	2	0	0	2	1	0	1	0	1	0	0	1	0
2985	16	2	5	2	6	4	3	5	0	1	13	1	30	0	0	2	1	1	0	1	0	0	2	0	0	0	2	0	1	0	0	0	0	0	0	0	0	0	0	0	0	0	2	2	0	0	0	1	0
2986	18	2	8	5	6	3	3	4	2	2	19	4	33	0	0	0	0	2	0	0	2	0	1	1	0	1	2	0	0	0	0	0	0	0	0	0	0	0	0	0	0	0	2	2	0	0	0	1	0
2987	15	1	1	3	3	6	4	2	2	4	7	6	31	0	0	1	0	1	0	0	0	0	1	0	0	0	2	0	0	0	0	0	0	0	0	1	0	0	0	0	0	0	0	1	0	0	0	0	1
2988	17	1	2	4	3	3	3	1	1	2	9	3	20	0	0	0	1	0	0	0	0	0	0	0	0	0	2	0	0	0	0	0	0	0	0	0	0	0	0	0	1	0	1	0	0	0	0	1	0
2989	14	1	2	0	0	5	1	5	4	8	2	12	27	0	1	1	0	2	2	1	0	1	2	0	0	0	0	0	0	0	1	0	0	0	0	0	0	1	0	0	0	0	0	2	0	0	0	0	0
2990	17	1	2	0	0	5	0	3	5	7	2	12	24	0	1	0	0	2	1	0	0	0	1	0	0	0	2	0	0	0	2	0	0	0	0	0	0	2	0	0	0	0	0	2	0	0	0	0	0
2991	15	1	2	0	0	4	0	3	3	9	2	12	24	0	1	0	0	2	0	0	0	1	1	0	0	0	2	0	0	0	1	0	0	2	1	0	0	0	0	0	0	0	0	2	0	0	0	1	0
2992	15	2	2	0	0	4	0	3	3	10	2	13	24	0	1	0	0	2	0	0	0	1	1	0	0	0	0	2	0	0	0	1	0	0	2	1	0	0	0	0	0	0	0	2	0	0	0	1	0
2993	15	2	2	0	0	4	0	3	3	9	2	12	22	0	1	0	0	2	0	0	0	1	1	0	0	0	2	0	0	0	1	0	0	2	1	0	0	0	0	0	0	0	0	2	0	0	0	1	0
2994	15	2	3	0	0	5	0	3	6	6	3	12	24	0	1	0	0	1	0	0	0	1	1	0	0	0	2	0	0	0	1	0	0	2	1	0	0	0	0	2	1	0	0	2	0	0	0	1	0
2995	15	2	9	4	7	6	4	2	1	5	20	6	45	0	0	1	0	1	1	0	2	0	1	0	0	0	2	0	0	0	0	0	0	0	0	2	0	0	1	0	2	0	2	2	0	0	0	1	1
2996	18	1	6	2	3	6	3	6	4	7	11	11	41	0	0	2	0	1	1	0	1	2	2	1	1	0	1	2	1	0	1	0	0	0	0	0	1	2	0	0	2	0	1	2	0	0	0	1	0
2997	17	1	3	3	0	3	1	2	1	2	6	3	17	0	0	0	1	2	0	1	1	0	1	0	0	0	2	0	0	0	1	0	0	0	0	1	0	0	0	0	0	0	1	2	0	0	0	1	0
2998	17	1	4	3	1	2	2	1	3	1	8	4	17	0	0	0	0	2	0	0	1	0	1	0	0	0	2	0	1	0	0	0	0	0	0	0	0	2	0	0	1	0	1	2	0	0	0	0	0
2999	17	2	4	5	7	5	2	3	1	3	16	4	30	0	2	1	1	2	0	0	0	0	2	0	0	0	0	0	0	0	0	0	0	0	0	0	0	0	0	0	1	0	0	2	0	0	0	1	0
3000	18	2	4	4	8	3	1	3	3	2	16	5	29	0	0	1	1	0	0	0	0	1	2	0	0	0	2	0	1	0	1	0	0	0	0	0	0	0	0	0	0	0	1	2	0	0	0	0	0
3053	11	1	9	7	6	9	8	6	4	10	22	14	64	0	1	1	1	2	0	1	1	1	1	1	0	1	1	1	1	0	1	0	0	1	1	1	1	1	0	0	2	0	2	1	0	1	0	1	0
3061	12	1	5	5	0	8	2	1	2	2	10	4	30	0	0	0	0	1	0	0	1	0	2	2	1	0	1	0	0	0	0	0	0	0	0	2	0	0	0	0	1	0	1	2	0	2	0	1	0
3062	13	2	4	2	2	2	1	4	0	3	8	3	23	0	1	1	1	2	0	1	1	1	1	0	0	0	1	1	0	0	0	0	0	0	0	0	0	0	0	0	1	0	0	2	0	0	0	0	0
3063	11	2	4	4	4	2	2	0	4	3	12	7	27	0	1	0	0	1	1	0	1	0	1	0	0	1	1	0	0	0	0	0	0	0	0	1	0	1	1	0	0	0	0	2	0	0	0	0	1
3064	13	2	12	5	6	10	5	9	5	16	23	21	76	0	2	1	1	1	1	1	1	2	2	0	1	1	1	1	1	0	2	0	0	1	0	1	0	1	1	1	1	0	2	2	0	1	1	1	0
3065	11	1	1	0	0	0	0	0	0	0	1	0	2	0	0	0	0	1	0	0	0	0	0	0	0	0	0	0	0	0	0	0	0	0	0	0	0	0	0	0	0	0	0	0	0	0	0	0	0
3066	11	1	6	7	3	4	6	5	6	3	16	9	44	0	0	0	2	1	0	0	0	1	2	0	0	0	2	0	0	0	2	0	0	0	0	1	0	1	1	0	1	0	0	2	1	0	0	0	0
3067	11	1	10	3	4	7	3	3	4	5	17	9	42	0	1	0	0	1	0	0	1	0	1	0	0	1	2	0	1	0	1	0	0	0	0	0	1	2	1	0	1	0	2	2	0	2	0	1	0
3068	13	1	4	1	1	3	1	1	0	2	6	2	17	0	0	0	1	1	0	0	0	0	1	0	0	0	1	0	1	0	0	0	0	0	1	0	0	0	0	0	0	0	1	2	0	0	0	1	0
3069	14	2	20	13	14	13	15	15	3	22	47	25	128	0	1	2	2	2	2	2	2	2	2	0	1	0	1	1	2	0	1	0	0	2	0	1	2	1	0	1	2	1	2	2	1	2	2	2	2
3070	13	1	4	7	3	4	2	2	1	5	14	6	31	0	1	0	2	2	0	0	0	0	0	0	0	0	2	0	0	0	0	0	0	1	1	0	0	0	0	1	0	0	1	1	0	0	0	1	0
3071	11	2	4	1	8	1	3	1	0	3	13	3	24	0	0	0	1	2	0	0	1	0	0	0	0	1	1	0	0	0	0	0	0	0	0	0	0	0	0	0	0	0	0	2	0	0	0	0	0
3072	12	2	6	3	2	4	2	2	1	1	11	2	25	0	0	0	1	2	0	0	1	0	1	0	0	0	1	0	1	0	0	0	0	0	0	1	0	0	0	0	0	0	1	2	0	0	0	1	0
3073	13	1	1	0	0	1	0	0	1	0	1	1	3	0	0	0	0	1	0	0	0	0	1	0	0	0	1	0	0	0	0	0	0	0	0	0	0	0	0	0	0	0	0	1	0	0	0	0	0
3074	12	2	0	0	0	0	0	0	0	0	0	0	0	0	0	0	0	1	0	0	0	0	0	0	0	0	0	0	0	0	0	0	0	0	0	0	0	0	0	0	0	0	0	0	0	0	0	0	0
3075	12	1	1	0	0	0	0	0	0	1	1	1	3	0	0	0	0	1	0	0	0	0	0	0	0	0	2	0	0	0	0	0	0	0	0	0	0	0	0	0	0	0	0	1	0	0	0	0	0
3076	12	2	0	0	0	0	0	0	0	2	0	2	4	0	1	0	0	1	0	0	0	0	0	0	0	0	1	0	0	0	0	0	0	0	0	0	0	0	0	0	0	0	0	0	0	0	0	0	0
3077	13	1	0	1	0	1	0	3	0	0	1	0	5	0	0	1	0	0	0	0	0	1	1	0	0	0	1	0	0	0	0	0	0	0	0	0	0	0	0	0	0	0	0	0	0	0	0	0	0
3078	14	1	2	0	0	1	0	0	0	1	2	1	5	0	0	0	0	1	0	0	0	0	1	0	0	0	1	0	0	0	0	0	0	0	0	0	0	0	0	0	0	0	1	1	0	0	0	0	0
3079	14	2	6	6	8	7	5	4	4	10	20	14	57	0	0	0	1	0	1	1	1	0	1	0	0	1	1	0	1	0	1	1	0	1	0	1	1	1	0	1	1	0	0	1	0	0	0	2	1
3080	14	2	7	7	3	3	4	4	2	7	17	9	41	0	1	1	0	0	0	1	1	0	1	0	0	1	0	0	0	0	1	0	0	0	0	0	0	0	0	0	0	0	2	0	0	0	0	2	0
3081	13	1	10	5	13	12	10	6	4	13	28	17	85	0	1	0	1	2	1	1	1	2	1	1	0	0	1	1	1	0	2	1	0	0	0	2	2	1	1	0	1	0	1	2	0	1	1	2	1
3082	12	2	8	3	7	5	5	3	1	5	18	6	43	0	1	0	1	2	0	0	1	0	1	1	0	1	1	0	1	0	1	0	0	0	0	1	1	0	0	0	1	1	1	1	0	0	0	1	0
3083	13	2	7	5	9	6	5	4	5	10	21	15	57	0	0	0	0	1	1	1	1	0	1	0	0	1	1	0	1	0	1	1	0	1	0	1	0	1	0	1	1	0	1	1	0	0	0	1	1
3084	15	1	5	2	5	4	5	2	5	1	12	6	34	0	0	1	0	2	0	0	0	0	1	0	0	0	0	0	0	0	0	0	0	0	0	0	0	0	0	0	0	0	2	2	0	0	0	0	1
3085	14	2	1	0	0	0	0	0	0	0	1	0	1	0	0	0	0	1	0	0	0	0	0	0	0	0	1	0	0	0	0	0	0	0	0	0	0	0	0	0	0	0	0	1	0	0	0	0	0
3086	14	1	1	0	0	0	0	0	0	0	1	0	1	0	0	0	0	1	0	0	0	0	0	0	0	0	1	0	0	0	0	0	0	0	0	0	0	0	0	0	0	0	0	1	0	0	0	0	0
3087	13	1	3	1	0	0	0	0	0	1	4	1	5	0	0	0	0	1	0	0	0	0	0	0	0	0	1	0	0	0	0	0	0	0	0	0	0	0	0	0	0	0	1	1	0	0	0	0	0
3088	13	2	2	4	0	0	0	0	0	3	6	3	10	0	0	0	0	2	0	0	0	0	0	0	0	0	2	1	0	0	0	0	0	0	0	0	0	0	0	0	0	0	0	2	0	0	0	0	0
3089	14	2	1	1	0	0	0	0	0	0	2	0	2	0	0	0	0	0	0	0	0	0	0	0	0	0	0	0	0	0	0	0	0	0	0	0	0	0	0	0	0	0	0	1	0	0	0	0	0
3090	16	2	4	1	0	0	0	0	0	0	5	0	5	0	0	0	0	1	0	0	0	0	0	0	0	0	1	0	0	0	0	0	0	0	0	0	0	0	0	0	0	0	1	1	0	0	0	0	0
3091	16	1	3	1	0	3	2	3	2	9	4	11	28	0	1	0	1	0	1	0	0	1	1	0	0	0	1	1	0	0	0	0	0	1	1	0	0	0	0	1	0	0	0	2	0	0	0	1	0
3092	14	1	3	4	0	2	3	6	5	15	7	20	45	0	2	1	1	1	1	1	1	1	1	0	1	0	1	1	1	0	1	0	0	1	1	1	0	2	1	1	0	0	0	0	0	0	2	0	0
3093	14	1	2	2	0	3	0	3	2	5	4	7	17	0	1	0	1	1	0	1	0	0	1	0	0	0	2	1	1	0	2	0	0	1	0	0	1	0	0	1	0	0	1	1	0	1	0	0	0
3094	13	2	9	8	8	10	9	9	8	18	25	26	91	0	2	1	1	1	1	0	2	1	1	1	1	0	1	1	2	0	1	1	1	1	0	0	1	1	1	1	1	0	0	2	1	1	1	1	1
3095	14	2	10	4	9	7	4	7	2	4	23	6	53	0	0	2	1	2	0	1	1	1	1	1	0	2	1	0	1	1	0	0	0	0	0	1	0	0	0	0	1	0	0	2	0	0	0	1	0
3096	13	2	4	0	1	3	9	2	1	0	5	1	23	0	0	0	0	1	0	0	0	0	1	0	0	1	2	0	1	0	0	0	0	0	0	1	0	0	0	0	0	0	0	2	0	0	0	1	0
3097	15	2	1	0	0	0	0	0	0	0	1	0	1	0	0	0	0	1	0	0	0	0	0	0	0	0	1	0	0	0	0	0	0	0	0	0	0	0	0	0	0	0	0	1	0	0	0	0	0
3098	17	1	7	7	2	7	3	2	4	9	16	13	48	0	2	1	1	1	2	0	0	0	0	1	0	0	1	0	0	2	0	0	0	0	0	0	0	0	1	0	2	0	2	0	2	1	0	0	0
3099	14	1	5	7	3	4	3	4	8	8	15	16	47	0	0	1	0	0	0	0	1	0	2	0	0	0	2	0	0	0	0	0	0	0	0	2	0	2	0	0	0	0	0	2	0	0	0	1	1
3100	16	2	6	4	5	3	3	5	4	5	15	9	40	0	0	0	0	1	1	1	0	1	0	0	0	2	2	0	1	0	1	0	0	0	0	0	0	0	0	0	0	0	0	2	0	0	0	1	1
3101	18	1	5	8	7	10	4	7	2	8	20	10	58	0	2	1	2	1	2	1	0	0	1	0	0	0	1	0	0	0	0	0	0	0	0	0	0	0	1	0	0	0	0	0	0	1	0	1	0
3102	16	2	4	5	7	8	2	4	1	8	16	9	42	0	1	0	0	1	0	0	0	1	2	0	0	0	2	0	0	0	0	0	0	0	0	1	1	0	0	0	0	0	0	1	0	1	0	2	1
3103	13	1	4	2	0	3	3	3	2	4	6	6	21	0	1	0	1	1	0	0	0	0	0	1	1	0	2	0	1	0	1	0	0	1	0	0	0	1	0	0	0	0	1	2	0	2	0	0	0
3104	14	1	2	1	1	0	3	0	0	2	4	2	9	0	1	0	0	0	0	0	0	0	0	0	0	0	2	0	0	0	0	0	0	0	0	0	0	0	0	0	0	0	0	2	0	0	0	0	0
3105	15	1	7	3	4	6	5	6	2	12	14	14	48	0	1	1	1	2	0	1	2	1	1	1	0	0	2	0	1	0	1	1	0	0	0	1	0	0	1	1	0	0	2	1	1	1	0	1	1
3107	14	2	4	4	3	2	5	4	2	7	11	9	32	0	1	0	1	2	0	1	1	0	0	0	1	0	2	0	1	1	1	0	0	1	0	1	0	1	1	0	1	0	1	0	0	0	0	0	0
3108	15	1	8	7	4	9	6	8	1	11	19	12	58	0	1	2	0	0	0	0	1	1	0	2	2	0	2	2	2	0	2	0	0	0	0	0	0	0	0	0	0	0	1	0	2	1	0	2	1
3109	17	1	0	0	0	0	0	0	0	0	0	0	0	#NULL!	#NULL!	#NULL!	#NULL!	#NULL!	#NULL!	#NULL!	#NULL!	#NULL!	#NULL!	#NULL!	#NULL!	#NULL!	#NULL!	#NULL!	#NULL!	#NULL!	#NULL!	#NULL!	#NULL!	#NULL!	#NULL!	#NULL!	#NULL!	#NULL!	#NULL!	#NULL!	#NULL!	#NULL!	#NULL!	#NULL!	#NULL!	#NULL!	#NULL!	#NULL!	#NULL!
3110	16	2	0	0	0	0	0	0	0	0	0	0	0	0	0	0	0	0	0	0	0	0	0	0	0	0	1	0	0	0	0	0	0	0	0	0	0	0	0	0	0	0	0	0	0	0	0	0	0
3111	15	2	7	3	6	6	4	6	3	8	16	11	46	0	0	1	0	0	0	0	1	1	1	1	0	1	1	1	0	0	1	0	0	1	0	1	0	0	1	0	1	0	1	1	0	0	0	0	1
3112	15	1	1	4	1	4	0	0	3	6	6	9	21	0	1	0	0	1	0	0	0	0	0	1	0	0	1	0	0	0	0	0	0	0	1	1	0	0	2	1	0	0	0	1	0	0	0	0	1
3113	17	1	5	7	3	5	5	5	3	5	15	8	40	0	0	0	1	1	0	0	1	2	1	0	0	0	1	0	0	0	0	1	0	0	0	1	0	1	1	1	0	1	0	2	1	0	0	1	1
3114	15	2	8	2	4	3	4	1	0	7	14	7	34	0	1	0	0	1	0	0	0	0	1	0	0	2	1	0	0	0	0	0	0	0	0	0	0	0	0	0	1	0	1	1	0	0	0	0	0
3115	16	1	3	1	0	0	4	1	0	2	4	2	12	0	0	0	0	2	0	0	2	0	0	0	0	0	1	0	0	0	1	0	1	0	0	0	0	0	0	0	0	0	1	2	0	0	0	0	0
3116	17	1	4	2	0	3	2	6	5	16	6	21	42	0	1	1	0	1	0	1	0	1	1	0	0	0	1	0	0	0	1	1	0	1	1	2	0	0	0	1	0	0	1	2	0	0	0	1	0
3117	15	2	17	11	4	9	4	7	5	11	32	16	73	0	1	1	1	1	0	1	1	0	1	1	1	2	1	0	1	0	0	0	0	1	1	1	1	0	0	1	2	0	2	1	1	0	2	1	1
3118	15	1	6	6	3	4	6	6	5	6	15	11	46	0	0	1	1	1	0	0	1	0	1	0	1	0	1	0	1	0	0	0	0	1	0	0	0	0	0	1	1	0	0	2	0	1	0	1	0
3119	16	2	13	7	7	10	7	7	2	11	27	13	73	0	1	1	1	1	1	1	1	1	2	1	1	0	1	1	1	0	0	1	0	1	0	0	1	0	1	0	1	1	1	0	1	1	2	1	0
3120	15	2	11	8	10	7	9	9	3	9	29	12	74	0	1	1	2	2	1	1	1	1	1	1	1	1	1	0	1	0	1	0	0	1	0	1	0	0	0	1	1	0	1	2	0	0	0	1	0
3170	18	2	5	5	0	5	2	3	1	3	10	4	26	0	1	1	1	1	0	1	1	0	2	2	0	0	2	0	0	0	1	0	0	0	0	0	0	0	0	0	0	0	1	1	0	0	0	0	0
3181	11	2	9	6	8	9	8	9	7	9	23	16	74	0	1	1	1	1	1	0	1	1	2	1	0	1	1	0	1	0	1	0	0	1	1	1	1	2	1	1	2	0	1	2	0	0	0	1	0
3182	11	1	11	6	3	8	8	5	4	4	20	8	55	0	1	1	1	1	1	1	1	0	1	1	1	1	2	0	0	0	1	0	0	0	0	1	1	0	0	0	2	0	2	2	1	1	1	1	0
3183	13	2	12	7	12	9	11	8	3	6	31	9	72	0	0	1	1	2	0	1	1	1	1	1	1	1	1	0	1	0	1	0	0	0	1	1	1	1	0	0	2	0	1	2	1	1	0	1	0
3184	14	1	11	8	6	15	6	9	9	16	25	25	91	0	0	1	1	1	1	0	0	2	1	1	0	0	0	2	2	0	2	0	0	2	2	2	2	1	2	2	2	2	1	2	0	1	1	1	2
3185	13	1	10	5	4	9	9	7	3	9	19	12	63	0	0	1	1	2	1	0	1	0	1	1	1	0	1	0	1	0	1	0	0	1	1	1	1	0	1	0	1	0	2	2	1	1	1	0	0
3187	13	2	12	6	14	6	7	4	1	7	32	8	60	0	1	2	1	2	0	1	2	0	1	0	0	0	2	1	1	0	1	0	0	0	0	0	0	0	0	0	0	1	2	1	1	1	2	0	0
3188	15	2	3	5	2	4	2	5	1	3	10	4	26	0	0	0	0	1	0	1	1	2	0	1	1	1	2	1	1	0	1	0	0	0	0	1	0	0	0	0	0	0	0	2	0	0	0	1	0
3189	11	1	12	3	1	11	5	5	4	4	16	8	49	0	0	2	0	2	0	0	2	2	2	1	0	0	2	1	0	0	0	0	0	0	0	1	2	1	1	2	2	0	2	2	0	0	1	1	2
3190	11	2	3	1	0	2	0	1	1	1	4	2	10	0	0	0	1	1	0	0	0	0	1	0	0	1	1	0	0	0	0	0	0	1	0	1	1	0	0	0	1	0	0	1	0	0	0	0	0
3191	11	1	7	5	3	8	4	1	2	1	15	3	34	0	0	0	2	2	0	0	1	0	1	1	0	1	1	1	0	0	0	0	0	0	0	1	1	0	0	0	1	0	0	2	0	1	0	1	0
3192	11	1	4	3	4	4	3	2	3	3	11	6	29	0	0	0	1	0	0	0	1	2	1	1	0	1	1	1	0	0	0	0	0	0	1	1	0	1	0	1	1	0	0	2	0	0	0	0	0
3193	12	2	0	0	1	0	0	0	0	1	1	1	3	0	0	0	0	0	0	0	0	0	0	0	0	0	0	0	0	0	0	0	0	0	0	0	0	0	0	0	0	0	0	0	0	0	0	0	0
3194	14	2	0	1	1	1	0	0	0	0	2	0	4	0	0	0	0	0	1	0	0	0	1	0	0	0	0	0	0	0	0	0	0	0	0	0	0	0	0	0	0	0	0	0	0	0	0	0	0
3195	14	1	0	0	3	0	0	0	0	1	3	1	4	0	0	0	0	0	0	0	0	0	0	0	0	0	0	0	0	0	0	0	0	0	1	0	0	0	0	0	0	0	0	0	0	0	0	0	0
3196	12	2	0	0	0	0	0	0	0	2	0	2	4	0	0	0	0	0	0	0	0	0	0	0	0	0	0	0	0	0	0	0	0	1	1	0	0	0	0	0	0	0	0	0	0	0	0	0	0
3197	12	1	0	0	0	0	1	0	1	1	0	2	3	0	0	0	0	1	0	0	0	0	0	0	0	0	1	0	0	0	0	0	0	0	1	0	0	0	0	0	0	0	0	0	0	0	0	0	0
3199	14	1	1	1	1	0	0	0	0	0	3	0	5	0	0	0	0	0	0	0	0	0	0	0	0	1	1	0	0	0	0	0	0	0	0	0	0	0	0	0	0	0	0	0	0	0	0	0	0
3200	15	2	9	6	8	8	10	10	11	10	23	21	78	0	1	1	0	2	0	1	1	2	1	1	0	1	2	0	1	1	1	0	0	0	0	1	0	2	0	0	1	0	1	0	0	1	1	0	0
3201	14	2	14	8	7	14	10	13	6	17	29	23	101	0	1	1	0	2	2	1	1	1	2	1	2	2	2	1	2	2	1	0	0	2	2	1	2	0	0	2	1	2	0	2	1	1	1	1	2
3202	13	1	5	2	1	3	3	5	3	2	8	5	26	0	0	0	0	2	0	1	0	0	1	0	0	0	0	0	2	0	1	0	0	0	0	0	0	0	0	0	0	0	2	2	0	0	0	1	0
3203	15	1	7	3	2	3	2	5	2	1	12	3	28	0	0	0	0	1	1	0	0	1	0	0	0	2	0	1	0	1	0	0	0	0	0	0	0	0	0	0	1	0	2	2	0	1	0	1	0
3204	12	1	8	7	7	8	8	6	4	8	22	12	63	0	1	2	2	2	1	1	1	0	0	1	1	0	0	1	0	1	0	0	0	0	1	1	0	0	1	1	1	0	1	1	0	0	0	1	1
3205	16	1	5	2	4	2	3	1	1	1	11	2	21	0	0	0	1	0	0	0	1	0	1	0	0	2	0	0	0	1	0	0	0	0	0	1	0	0	0	0	0	0	0	2	0	0	0	1	0
3206	16	1	16	8	2	12	7	8	6	12	26	18	80	0	0	1	1	1	1	1	0	1	1	1	0	1	1	1	1	1	1	1	1	1	1	1	1	0	1	1	1	1	1	2	2	2	1	1	1
3207	14	1	3	5	1	6	6	4	3	6	9	9	38	0	0	1	0	1	0	0	0	0	1	0	0	1	0	1	1	0	1	1	0	0	1	1	0	0	1	0	0	0	0	1	0	0	0	1	0
3208	14	2	1	0	0	1	0	0	0	2	1	2	5	0	0	0	0	1	0	0	0	0	0	0	0	1	1	0	0	0	0	0	0	0	0	0	0	0	0	0	0	0	0	0	0	0	0	0	0
3209	14	2	3	1	7	6	1	4	2	3	11	5	28	0	0	1	0	1	0	1	1	0	1	0	0	0	0	1	0	0	1	0	0	0	0	0	0	1	0	0	1	0	1	1	0	1	0	1	0
3210	16	2	5	3	7	3	3	5	3	2	15	5	32	0	1	0	0	1	0	1	0	0	1	0	1	0	2	0	1	0	0	0	0	0	0	0	0	2	0	0	1	0	1	2	0	0	0	1	0
3211	15	1	0	1	2	0	0	0	0	0	3	0	4	0	0	0	0	0	0	0	0	0	0	0	0	0	1	0	0	0	0	0	0	0	0	0	0	0	0	0	0	0	0	0	0	0	0	0	0
3212	14	2	12	8	2	12	10	3	7	21	22	28	87	0	1	0	2	1	1	0	2	1	2	1	0	1	1	1	0	0	1	2	1	0	2	1	1	0	0	1	0	0	2	2	1	0	1	2	2
3213	15	2	7	7	3	7	0	5	3	2	17	5	38	0	0	0	1	0	0	1	0	1	1	0	0	0	1	1	1	0	0	0	0	0	0	1	2	1	1	2	1	0	2	1	0	0	0	0	0
3214	14	2	13	6	10	7	2	8	3	10	29	13	63	0	0	2	1	2	0	1	1	1	1	1	1	2	2	1	1	1	1	1	1	0	0	1	0	0	0	0	2	2	1	2	0	0	0	2	1
3215	16	1	2	2	0	3	2	2	1	4	4	5	17	0	1	1	1	2	0	0	0	0	1	0	0	0	1	0	0	0	1	0	0	0	0	0	0	0	0	0	0	0	0	2	0	0	0	1	0
3216	17	1	8	4	10	7	6	5	1	0	22	1	46	0	0	1	1	1	0	0	2	2	2	1	0	0	2	0	1	0	0	0	0	0	0	0	0	0	1	0	1	0	2	2	0	0	0	1	0
3217	14	1	6	6	6	4	8	4	4	5	18	9	46	0	1	0	1	0	0	1	0	0	1	1	0	1	2	0	2	0	0	1	0	0	0	1	0	2	0	0	1	0	1	2	0	0	0	0	0
3218	15	1	7	3	1	4	2	6	4	8	11	12	36	0	1	2	1	0	0	0	2	0	2	0	2	0	0	0	1	0	0	0	0	0	0	1	0	2	0	0	0	0	1	2	0	0	0	2	2
3219	15	1	3	5	2	5	3	4	1	4	10	5	31	0	0	1	1	2	0	0	0	1	2	1	0	0	1	0	1	0	2	0	0	0	0	1	0	0	0	0	0	0	0	2	0	0	1	0	0
3220	16	2	6	7	5	5	4	6	5	6	18	11	51	0	1	1	1	2	0	0	1	1	1	0	0	0	1	0	1	0	0	1	0	0	0	1	1	1	0	0	1	0	1	1	0	0	0	1	1
3221	16	2	7	7	4	3	4	6	5	8	18	13	49	0	1	1	1	2	0	0	1	1	1	0	1	1	1	0	0	0	1	0	0	1	0	0	0	1	0	0	1	0	1	1	0	0	0	1	0
3222	15	2	8	5	6	5	10	8	4	13	19	17	64	0	1	1	1	2	1	0	1	1	0	1	1	1	1	1	2	0	0	1	0	1	1	0	1	2	0	0	2	0	1	0	0	0	1	1	2
3223	16	1	10	5	10	8	7	7	3	12	25	15	67	0	1	1	1	2	0	2	1	1	2	0	0	1	2	1	0	0	1	0	0	0	1	0	1	0	0	1	1	0	1	2	1	1	0	1	1
3224	13	2	10	7	11	8	4	3	4	11	28	15	66	0	1	1	2	2	0	0	0	0	2	1	0	1	2	0	0	0	2	0	0	0	0	1	2	2	0	0	1	0	1	2	1	0	0	1	0
3225	15	1	5	6	11	6	5	5	0	5	22	5	49	0	0	2	1	2	0	0	0	2	1	0	0	0	2	0	0	0	1	0	0	0	0	1	0	0	0	0	1	0	0	2	0	0	0	1	0
3226	14	2	6	5	7	7	3	5	1	5	18	6	44	0	1	0	1	1	0	1	1	0	2	1	1	1	2	0	1	0	0	0	0	0	1	0	0	0	0	0	1	0	0	2	0	0	0	1	1
3227	17	1	0	0	0	0	0	0	0	0	0	0	0	#NULL!	#NULL!	#NULL!	#NULL!	#NULL!	#NULL!	#NULL!	#NULL!	#NULL!	#NULL!	#NULL!	#NULL!	#NULL!	#NULL!	#NULL!	#NULL!	#NULL!	#NULL!	#NULL!	#NULL!	#NULL!	#NULL!	#NULL!	#NULL!	#NULL!	#NULL!	#NULL!	#NULL!	#NULL!	#NULL!	#NULL!	#NULL!	#NULL!	#NULL!	#NULL!	#NULL!
3228	16	2	3	3	0	3	0	2	1	3	6	4	17	0	1	1	0	2	0	0	0	0	1	0	0	0	2	1	0	0	1	0	0	0	0	1	0	0	0	0	0	0	1	2	0	0	0	0	0
3229	16	2	9	4	7	4	4	5	4	2	20	6	43	0	1	1	1	1	0	1	1	1	1	1	0	1	2	1	0	0	0	0	0	0	0	1	0	2	0	0	2	0	2	2	0	0	0	1	0
3230	17	1	11	10	8	11	10	10	13	11	29	24	92	0	0	1	2	1	1	1	1	1	1	1	2	1	1	1	1	0	1	0	0	1	0	1	1	1	1	1	1	0	1	1	1	1	1	1	1
3231	17	1	10	8	10	7	8	4	0	10	28	10	63	0	1	1	1	2	1	1	1	0	1	1	0	1	2	1	1	0	0	2	1	0	0	1	0	0	0	0	1	0	2	1	1	1	0	1	0
3232	17	2	2	1	0	1	1	3	0	1	3	1	9	0	0	1	0	0	0	1	0	0	1	0	0	0	1	0	0	0	0	0	0	0	0	0	0	0	0	0	1	0	1	0	0	0	0	0	0
3233	18	2	9	9	9	12	7	10	7	20	27	27	93	0	1	2	2	2	1	0	0	2	2	1	1	0	1	0	0	0	1	0	0	1	1	1	0	1	1	1	1	0	0	2	1	0	2	1	2
3234	15	1	8	4	5	8	4	5	5	9	17	14	52	0	1	1	1	1	0	1	1	0	1	1	0	0	1	1	1	0	1	0	0	0	0	1	1	2	1	0	1	0	1	2	0	1	0	0	1
3235	14	2	2	1	1	1	1	2	1	2	4	3	13	0	1	0	1	1	0	0	0	0	1	0	0	0	1	0	0	0	1	0	0	0	0	0	0	0	0	0	0	0	0	2	0	0	0	0	0
3236	15	2	4	2	0	3	2	2	1	2	6	3	18	0	0	0	0	1	0	1	1	0	1	1	0	0	2	0	1	0	1	0	0	0	0	1	0	0	0	0	1	0	0	2	0	0	0	0	0
3237	17	1	13	5	1	8	7	5	1	7	19	8	52	0	1	0	0	0	0	0	1	0	1	1	1	0	1	1	1	0	2	0	0	0	0	1	0	0	2	0	2	0	2	2	1	1	1	1	1
3238	18	1	19	14	7	15	6	14	7	14	40	21	100	0	2	1	1	2	0	1	1	2	2	2	2	1	1	0	1	0	0	0	0	0	0	1	2	2	1	1	0	2	2	2	2	2	1	2	1
3239	15	2	5	1	2	4	2	3	0	5	8	5	26	0	1	0	1	2	0	1	0	0	2	0	0	0	2	1	0	0	0	0	0	1	0	1	0	0	0	0	1	0	2	2	0	0	0	1	0
3240	15	1	3	5	0	5	2	4	1	3	8	4	28	0	1	1	2	1	0	1	0	0	1	2	0	0	1	0	1	0	0	0	0	1	1	1	0	0	0	0	1	0	1	1	0	0	0	1	0
3301	12	2	4	3	1	6	3	0	0	3	8	3	22	0	1	0	1	1	0	0	0	0	1	0	0	0	2	0	0	0	1	0	0	0	0	0	0	0	0	0	1	0	0	2	0	0	0	1	0
3302	13	1	6	4	1	6	2	3	4	8	11	12	37	0	1	1	2	2	1	0	0	1	1	0	0	0	2	1	0	0	1	0	0	1	1	0	0	1	0	0	0	0	2	2	0	1	0	1	0
3303	12	2	5	3	0	5	3	0	1	2	8	3	19	0	1	0	1	1	0	0	0	0	1	0	0	1	2	0	0	0	1	0	0	0	0	0	0	0	0	0	1	0	0	2	0	0	0	1	0
3304	11	1	3	0	0	2	2	0	0	2	3	2	9	0	1	0	0	2	0	0	0	0	0	0	0	0	2	0	0	0	1	0	0	0	0	0	0	0	0	0	0	0	1	2	0	1	0	0	0
3305	14	2	3	1	0	4	4	0	0	7	4	7	20	0	1	0	0	1	0	0	0	0	1	0	0	0	2	0	0	0	2	0	0	0	0	0	0	0	0	0	1	0	0	2	0	0	0	0	0
3306	13	1	6	6	2	3	6	3	3	6	14	9	38	0	1	0	1	2	1	0	0	1	0	0	0	0	2	0	2	0	1	0	0	0	0	0	0	0	0	0	0	0	2	2	0	1	0	2	0
3307	13	1	2	3	2	3	3	3	0	3	7	3	21	0	0	1	1	1	0	0	0	0	1	0	0	0	1	0	0	0	1	0	0	0	0	0	0	0	0	0	1	0	0	1	0	0	0	1	0
3308	13	2	6	3	3	3	2	2	4	2	12	6	27	0	1	0	1	2	0	0	0	1	2	0	0	2	2	1	0	0	0	0	0	0	0	0	0	2	0	0	0	0	0	2	0	0	0	1	0
3309	12	2	7	1	3	4	1	1	2	7	11	9	29	0	1	0	1	0	1	0	0	1	2	1	0	2	0	0	0	0	0	0	0	0	0	1	0	0	1	0	1	0	1	1	0	0	0	0	1
3310	12	1	4	3	2	2	1	1	3	7	9	10	25	0	1	0	1	1	0	0	0	0	1	0	0	1	0	0	0	0	0	0	0	0	0	0	0	0	0	0	1	0	1	1	0	0	0	0	0
3311	11	2	7	1	3	3	2	3	2	7	11	9	34	0	1	0	1	2	0	0	0	1	2	0	0	1	2	1	1	0	0	0	0	0	0	1	0	0	0	0	0	0	0	2	0	0	0	1	1
3312	14	1	8	5	3	7	2	4	5	9	16	14	45	0	1	0	1	2	1	1	1	1	1	0	1	2	1	1	0	0	1	0	0	1	1	0	1	0	1	1	1	0	1	1	0	0	0	0	1
3313	13	1	5	5	1	6	4	5	4	11	11	15	48	0	1	1	1	0	2	0	1	1	1	0	0	1	1	1	0	0	1	0	0	1	0	0	1	1	1	0	1	0	0	2	0	0	0	0	0
3314	14	2	7	3	5	4	3	5	2	6	15	8	40	0	2	1	0	1	2	2	0	0	1	0	0	0	2	2	1	0	1	0	0	0	0	0	0	1	0	0	1	0	1	2	0	1	0	1	0
3315	13	2	2	0	0	2	1	0	1	1	2	2	8	0	0	0	0	2	0	0	0	0	1	0	0	0	2	0	0	0	1	0	0	0	0	0	0	0	0	0	0	0	0	2	0	0	0	0	0
3316	12	1	2	1	0	0	0	1	0	5	3	5	11	0	1	0	0	0	1	0	0	1	0	0	0	0	2	0	0	0	1	0	0	0	0	0	0	0	0	0	0	0	0	2	0	0	0	0	0
3317	11	1	7	4	1	5	2	3	1	2	12	3	26	0	0	1	1	1	0	1	0	0	1	1	0	2	1	0	1	0	1	0	0	0	0	0	0	0	1	0	1	0	1	2	0	0	0	0	1
3318	13	2	1	5	5	2	1	1	0	1	11	1	16	0	0	0	1	1	0	0	0	0	0	0	0	0	1	0	0	0	0	0	0	0	0	0	1	0	0	0	0	0	0	1	0	0	0	1	0
3319	13	2	5	3	2	7	12	4	7	12	10	19	55	0	1	2	1	1	0	2	1	0	2	2	0	0	2	1	0	0	2	0	0	0	1	1	0	2	0	0	0	0	1	2	0	1	0	1	1
3320	16	1	4	5	3	3	7	1	2	4	12	6	32	0	0	0	1	2	0	0	0	0	2	0	0	0	2	0	0	0	2	0	0	0	0	1	0	0	0	0	2	0	0	2	0	0	0	1	0
3321	11	2	11	10	13	10	4	9	4	10	34	14	77	0	1	0	1	2	0	1	1	0	2	0	2	0	1	1	0	0	0	0	0	0	0	2	0	2	0	0	2	0	0	0	2	2	0	1	0
3322	12	1	7	4	5	8	2	2	1	9	16	10	43	0	0	1	1	2	0	0	0	0	2	0	0	1	2	1	0	0	1	0	0	0	0	1	0	0	0	0	1	0	1	2	0	0	0	1	1
3323	13	1	4	2	2	3	4	1	1	6	8	7	26	0	1	1	1	0	0	0	0	0	2	0	0	1	2	0	0	0	1	0	0	0	0	0	0	0	0	0	1	0	0	2	0	0	0	1	0
3324	12	2	8	5	7	12	3	6	7	17	20	24	73	0	0	1	1	2	0	1	0	1	2	1	0	1	1	1	0	0	2	1	1	1	1	2	0	2	1	1	1	0	0	2	1	1	0	1	1
3325	14	1	2	1	2	1	0	0	0	1	5	1	8	0	1	0	0	2	0	0	0	0	0	0	0	0	2	0	0	0	0	0	0	0	0	0	0	0	0	0	0	0	0	2	0	0	0	0	0
3326	13	2	3	4	3	4	2	2	1	8	10	9	32	0	1	0	0	1	0	0	0	0	1	0	0	0	2	1	1	0	1	0	0	0	0	0	1	0	0	0	0	0	0	2	0	0	0	1	0
3327	14	1	9	6	5	3	6	3	1	9	20	10	47	0	1	1	1	2	0	0	0	0	1	0	0	0	2	0	1	0	0	0	0	0	0	1	0	0	0	0	1	0	0	2	0	0	1	0	1
3328	15	2	3	5	2	2	2	3	3	9	10	12	30	0	1	1	0	0	0	0	0	0	1	0	0	1	1	0	1	0	0	0	0	1	0	0	0	0	0	1	0	0	0	0	0	0	0	1	1
3329	15	1	0	0	0	0	0	0	0	0	0	0	0	0	0	0	0	0	0	0	0	0	0	0	0	0	0	0	0	0	0	0	0	0	0	0	0	0	0	0	0	0	0	0	0	0	0	0	0
3330	14	2	0	0	0	0	0	0	0	0	0	0	0	0	0	0	0	0	0	0	0	0	0	0	0	0	0	0	0	0	0	0	0	0	0	0	0	0	0	0	0	0	0	0	0	0	0	0	0
3331	16	2	11	4	11	8	6	7	5	7	26	12	62	0	1	0	1	2	0	0	0	2	2	1	0	1	1	1	1	0	0	0	0	0	0	0	0	1	0	2	2	0	1	2	0	1	0	1	0
3332	13	1	10	9	9	7	7	9	2	15	28	17	73	0	1	0	1	2	0	2	2	1	2	2	1	0	1	0	0	0	1	0	0	1	0	1	0	0	1	0	1	0	0	2	1	0	1	0	1
3333	16	1	19	9	9	18	17	15	13	26	37	39	137	0	1	1	1	2	1	2	2	2	2	2	2	1	2	1	2	0	2	2	1	2	2	1	2	2	2	1	2	2	2	2	1	2	2	2	0
3334	16	1	9	4	8	7	2	4	4	9	21	13	52	0	0	0	1	2	1	1	1	1	1	2	0	0	1	1	1	0	2	0	0	1	0	0	1	0	0	1	1	0	0	2	1	0	1	1	0
3335	15	2	10	4	7	5	1	3	2	7	21	9	43	0	1	1	1	2	0	0	0	0	1	0	0	1	2	1	0	0	0	1	0	0	0	1	0	1	0	0	1	0	1	2	0	0	1	1	0
3336	14	2	5	5	3	5	2	2	1	4	13	5	28	0	0	0	1	1	0	0	0	0	2	1	0	0	2	0	1	0	1	0	0	0	0	0	0	0	0	0	0	0	1	2	0	1	0	0	0
3337	15	1	2	5	0	4	1	2	2	0	7	2	18	0	0	1	1	2	0	1	0	0	0	0	0	0	2	0	0	0	0	0	0	0	0	1	1	1	0	0	0	0	0	1	0	1	0	1	0
3338	15	1	2	4	4	6	3	0	2	6	10	8	36	0	1	0	1	2	1	0	0	0	1	0	0	0	2	0	0	0	1	1	0	0	0	2	0	0	1	0	0	0	0	1	0	1	0	1	0
3339	14	1	6	4	3	5	1	2	1	7	13	8	32	0	1	0	1	2	0	1	0	0	1	0	0	0	2	0	0	0	1	0	0	0	0	1	0	0	0	0	0	0	1	2	0	0	0	1	1
3340	14	2	3	3	1	4	3	4	1	5	7	6	29	0	1	1	1	2	0	0	1	1	1	0	0	0	0	0	0	0	1	0	0	0	0	1	0	0	0	0	0	0	0	2	0	0	0	1	0
3341	15	2	6	7	1	4	4	3	1	8	14	9	40	0	1	1	1	1	0	0	1	0	1	0	0	0	2	0	0	0	1	0	0	0	0	1	0	0	0	0	0	1	0	2	0	0	0	1	1
3342	15	2	2	2	1	3	4	4	1	8	5	9	30	0	2	1	1	2	0	0	1	1	1	0	0	0	2	0	0	0	1	0	0	0	0	1	0	0	0	0	0	0	0	2	0	0	0	1	0
3343	17	2	5	1	4	6	6	3	0	3	10	3	31	0	2	1	0	2	0	1	0	0	2	1	0	1	2	0	0	0	0	0	0	0	0	1	0	0	0	0	0	0	0	2	0	0	0	1	0
3344	15	1	5	2	4	4	5	4	5	7	11	12	42	0	1	1	0	1	0	1	1	0	1	0	0	0	2	1	1	0	0	0	0	0	0	1	1	2	0	1	1	0	1	2	0	0	0	1	0
3345	14	1	8	4	3	6	5	6	0	6	15	6	43	0	1	0	1	2	0	1	0	1	2	1	1	1	2	0	1	0	0	0	0	0	1	1	0	0	0	0	1	0	0	2	0	0	0	1	0
3346	16	2	2	2	2	2	1	2	1	0	6	1	15	0	0	1	1	2	0	0	0	0	1	0	0	0	1	0	0	0	0	0	0	0	0	1	0	0	0	0	1	0	0	1	0	0	0	0	0
3347	15	2	2	3	5	3	3	0	2	1	10	3	24	0	0	0	0	1	0	0	0	0	1	0	0	0	0	0	0	0	0	0	0	0	0	1	0	0	0	0	0	0	0	0	0	0	0	1	0
3348	15	1	4	2	1	2	0	1	2	2	7	4	14	0	1	0	0	2	0	0	0	0	2	0	0	0	1	0	1	0	1	0	0	0	0	0	0	0	0	0	2	0	1	0	0	0	0	0	0
3349	15	1	7	1	1	1	4	4	5	6	9	11	32	0	1	0	0	1	0	0	1	2	0	1	0	2	0	1	0	1	0	2	0	1	0	0	0	0	0	0	0	0	1	0	0	0	1	0	0
3350	15	1	8	3	2	4	0	5	3	3	13	6	31	0	0	0	1	2	0	1	0	1	1	0	0	0	2	0	0	0	1	0	0	0	0	2	0	1	0	0	0	0	2	2	0	0	0	1	0
3351	16	2	7	3	4	4	1	4	1	4	14	5	31	0	2	1	1	1	0	1	0	1	2	0	0	0	2	0	0	0	1	0	0	0	0	1	0	0	1	0	2	0	1	2	0	0	0	0	0
3352	16	2	10	9	5	7	4	10	10	15	24	25	74	0	1	1	1	2	0	2	1	1	1	1	1	0	0	1	2	0	1	0	0	1	0	0	0	1	1	1	2	0	0	2	0	0	0	0	0
3353	17	1	11	5	2	5	0	2	1	5	18	6	35	0	1	1	0	2	0	0	0	0	1	2	0	1	2	0	0	0	1	0	0	0	0	2	0	1	0	0	0	0	2	2	1	0	1	1	0
3354	16	2	11	6	3	11	5	8	2	16	20	18	72	0	2	0	1	2	0	1	1	1	1	1	1	1	1	1	1	0	1	0	0	1	1	1	0	1	0	0	1	0	1	2	0	1	1	2	1
3355	17	1	7	5	3	3	6	5	4	3	15	7	37	0	0	0	0	1	0	0	1	2	0	0	0	2	2	1	0	1	0	0	1	0	0	0	0	0	1	1	0	0	1	1	0	0	0	0	0
3356	16	2	4	0	2	1	1	0	0	1	6	1	10	0	0	0	0	2	0	0	0	0	1	0	0	0	2	0	0	0	0	0	0	0	0	0	0	0	0	0	1	0	0	2	0	0	0	0	0
3357	14	1	9	7	10	4	4	3	3	8	26	11	51	0	2	0	1	1	0	0	0	0	1	0	0	1	2	0	1	0	0	0	0	0	0	1	0	0	0	0	1	0	0	1	0	1	1	1	0
3358	16	2	6	3	3	2	0	2	0	4	12	4	24	0	2	0	1	2	0	0	0	0	0	0	0	1	2	0	1	0	1	0	0	0	0	0	0	0	0	0	2	0	0	1	0	1	0	0	0
3359	17	1	6	4	6	4	4	5	3	9	16	12	44	0	1	0	1	0	0	0	0	1	0	0	0	0	1	1	0	0	1	0	0	1	0	0	1	0	1	0	2	0	0	0	0	1	1	0	0
3360	15	2	6	3	2	2	0	2	0	0	11	0	18	0	0	2	1	2	0	0	0	0	2	0	0	0	2	0	0	0	0	0	0	0	0	0	0	0	0	0	2	0	0	2	0	0	0	0	0
3421	13	1	7	3	5	6	9	4	5	5	15	10	48	0	0	0	0	1	1	1	1	0	0	1	1	1	1	1	0	2	0	0	0	1	1	1	1	0	0	0	0	0	0	0	0	0	1	0	0
3422	15	1	8	6	2	7	7	4	3	10	16	13	50	0	0	0	2	1	0	0	1	0	1	0	1	1	0	1	1	1	0	1	0	0	1	0	1	0	1	0	1	0	0	1	0	1	1	1	0
3423	11	1	6	3	9	7	6	10	6	11	18	17	69	0	0	2	0	2	0	2	0	2	2	0	2	2	0	2	0	0	2	0	0	2	2	2	0	0	0	0	0	0	0	0	1	1	0	0	1
3424	14	1	9	6	7	10	11	5	4	7	22	11	66	0	0	2	2	2	0	2	0	0	2	2	0	1	2	2	0	0	2	0	0	0	0	2	0	0	0	0	1	0	1	2	1	1	0	1	1
3425	11	2	9	4	12	12	9	3	12	12	25	24	80	0	0	0	1	2	0	0	0	2	0	1	0	2	2	1	0	0	0	0	0	0	1	1	2	0	2	2	0	0	1	2	1	0	1	0	1
3426	11	2	9	5	8	9	5	6	9	13	22	22	69	0	0	0	1	1	0	0	0	2	2	2	2	2	2	0	0	0	1	1	1	2	2	1	1	1	0	0	0	1	0	0	0	0	0	1	1
3427	13	2	10	7	7	7	4	7	1	5	24	6	53	0	0	1	0	2	1	0	1	2	0	0	0	1	1	2	0	0	0	1	0	0	1	0	1	0	0	0	2	0	0	2	0	2	0	1	0
3428	13	2	10	4	4	8	4	6	2	5	18	7	44	0	0	0	0	2	0	1	2	0	0	0	1	0	1	1	1	0	0	1	0	0	2	0	1	0	1	0	2	0	0	2	0	2	2	1	0
3429	14	2	4	7	5	2	3	3	1	3	16	4	29	0	2	0	2	0	0	0	0	0	0	0	0	0	0	0	0	0	1	0	0	0	0	0	0	0	0	0	0	0	0	2	0	2	0	0	0
3430	12	1	9	4	9	5	2	7	3	2	22	5	41	0	0	1	0	0	0	0	0	1	1	1	1	0	1	0	0	0	0	0	0	1	0	0	0	1	1	0	1	1	0	1	1	0	0	1	0
3431	12	1	2	5	0	2	0	4	0	1	7	1	14	0	0	1	0	0	0	1	0	0	0	0	0	0	1	0	0	0	1	0	0	0	0	0	1	0	1	0	0	0	0	0	0	0	0	0	0
3432	16	1	3	0	0	0	0	2	0	0	3	0	5	0	0	0	0	2	0	2	0	0	0	0	0	0	1	0	0	0	0	0	0	0	0	0	0	0	0	0	1	0	0	2	0	0	0	0	0
3433	15	2	7	4	10	6	3	6	2	0	21	2	42	0	0	0	2	2	0	2	2	0	2	0	2	2	2	0	0	0	0	0	0	0	0	0	0	0	0	0	2	0	2	0	0	2	0	0	0
3434	14	2	7	7	9	11	11	11	12	18	23	30	91	0	0	2	2	0	0	2	1	2	1	0	0	0	2	1	1	1	2	2	2	2	2	1	2	0	2	2	1	0	2	1	0	0	1	1	0
3435	13	2	13	9	5	11	9	9	15	25	27	40	104	0	0	1	2	2	0	1	2	2	2	1	1	1	2	2	1	1	1	2	1	2	2	2	1	2	0	2	1	2	1	2	1	2	1	1	1
3436	14	1	18	8	0	11	9	11	11	7	26	18	84	0	0	2	1	1	0	1	2	2	1	2	2	1	2	0	0	0	1	0	0	0	0	1	2	2	2	2	2	2	2	2	1	0	1	1	0
3437	14	1	10	7	5	10	6	6	7	8	22	15	62	0	2	2	0	2	0	1	1	0	1	2	0	1	2	0	1	0	1	1	0	0	0	2	1	2	1	1	1	0	1	1	1	1	1	0	0
3438	13	1	2	5	0	2	1	1	1	1	7	2	13	0	0	0	2	2	0	0	0	0	1	0	0	0	2	0	0	0	1	0	0	0	0	0	0	0	0	0	0	0	0	2	0	0	0	0	0
3439	13	2	11	7	8	8	6	9	2	4	26	6	58	0	0	0	0	2	0	1	2	0	2	0	1	0	2	2	2	0	1	0	0	0	0	0	0	0	0	0	2	0	0	2	0	2	0	1	0
3440	13	2	7	3	7	6	5	7	3	3	17	6	43	0	0	0	0	2	0	1	2	1	1	0	1	0	1	0	1	0	1	0	0	0	1	0	0	0	0	1	1	0	0	2	0	1	0	1	0
3441	17	2	3	2	2	4	7	2	2	1	7	3	23	0	0	0	0	2	0	0	1	0	1	2	0	0	2	0	1	0	0	0	0	0	0	0	0	2	0	0	0	0	0	2	0	0	0	0	0
3442	17	1	7	5	5	6	3	5	4	7	17	11	47	0	0	0	0	0	1	0	1	1	0	1	0	1	0	1	1	0	1	1	0	0	1	0	2	0	1	0	1	1	0	0	1	0	0	1	1
3443	16	1	9	6	4	7	4	8	5	10	19	15	56	0	0	0	1	2	1	0	2	1	0	2	1	0	2	1	2	0	1	2	0	0	2	0	0	0	0	0	2	0	1	2	0	2	0	1	1
3444	14	1	3	2	0	3	1	2	3	3	5	6	17	0	0	0	0	0	0	1	1	0	1	0	0	0	1	0	0	0	0	0	0	1	0	0	0	0	0	0	0	0	0	1	1	0	0	0	0
3445	14	1	2	2	3	3	2	0	4	2	7	6	19	0	0	0	1	2	0	0	0	0	2	0	0	0	2	0	0	0	1	0	0	0	0	0	0	2	0	0	0	0	0	2	0	0	0	0	0
3446	15	2	4	3	9	4	6	0	4	3	16	7	36	0	0	0	0	2	0	0	0	0	2	0	0	0	2	0	0	0	2	0	0	0	0	0	0	1	0	0	0	0	1	2	0	0	0	0	0
3447	15	2	3	1	1	5	2	0	3	1	5	4	16	0	0	0	0	2	0	0	0	0	2	0	0	0	2	0	0	0	0	0	0	0	0	0	0	0	0	0	0	0	0	2	0	0	0	1	0
3448	15	1	2	4	1	8	4	7	6	16	7	22	57	0	1	0	1	2	2	0	1	2	2	2	1	0	0	1	1	0	2	1	1	0	1	1	0	0	1	1	0	0	0	2	0	0	0	0	2
3449	13	1	4	3	9	4	6	2	4	3	16	7	38	0	0	2	0	2	0	0	0	0	2	0	0	0	2	0	0	0	2	0	0	0	0	0	0	1	0	0	0	0	1	2	0	0	0	0	0
3450	15	2	4	3	8	4	6	0	4	3	15	7	35	0	0	0	0	2	0	0	0	0	2	0	0	0	2	0	0	0	2	0	0	0	0	0	0	1	0	0	0	0	1	2	0	0	0	0	0
3451	15	2	2	1	2	2	3	3	0	2	5	2	18	0	0	1	0	0	1	0	0	0	1	0	0	0	0	1	0	0	0	0	0	0	0	0	0	0	0	0	0	0	1	0	0	0	0	1	1
3452	16	2	3	1	2	1	0	5	2	3	6	5	19	0	0	1	0	0	1	0	0	1	0	0	0	0	1	0	0	0	0	1	0	1	0	0	0	1	1	1	1	0	1	1	0	0	0	0	0
3453	18	2	3	3	3	4	3	6	2	3	9	5	30	0	0	2	0	1	0	0	2	0	0	0	0	0	2	0	0	0	1	0	0	2	0	0	0	0	0	0	0	0	1	0	0	0	0	0	0
3454	17	1	3	3	2	5	4	1	5	3	8	8	28	1	1	0	0	1	0	1	1	0	1	0	0	0	2	0	0	0	0	0	0	0	0	0	2	2	0	0	0	0	1	2	0	0	0	1	0
3455	14	1	4	5	3	4	2	3	7	6	12	13	37	0	1	0	1	1	0	1	0	1	1	0	0	0	1	2	0	0	0	0	0	0	0	0	2	2	0	0	0	0	0	1	2	0	0	1	0
3456	13	2	5	4	1	4	3	2	1	0	10	1	22	0	0	1	1	1	0	1	1	0	1	0	0	0	2	0	0	0	0	0	0	0	0	2	2	0	0	0	1	0	1	2	0	0	0	1	0
3457	16	1	8	10	2	9	4	10	5	9	20	14	60	0	0	1	1	1	0	1	1	1	1	1	0	0	1	1	1	0	1	0	1	1	1	0	1	1	1	1	1	0	1	1	0	1	1	1	0
3458	15	1	9	7	8	4	3	9	6	10	24	16	60	0	0	1	1	1	0	1	2	1	0	0	1	0	1	1	1	0	0	1	0	1	1	1	1	0	0	1	1	1	1	1	0	1	1	0	1
3459	17	2	18	3	1	10	4	14	7	16	22	23	80	0	2	1	0	1	2	2	1	2	1	1	1	2	2	0	1	2	1	2	0	1	1	1	0	2	0	1	0	1	2	1	2	1	2	1	1
3460	16	2	5	2	3	0	3	6	2	2	10	4	23	0	0	1	0	1	0	1	1	0	0	0	0	0	0	0	1	0	1	0	0	0	0	0	0	0	0	0	1	0	1	2	0	0	0	0	0
3461	16	2	13	10	2	7	2	6	3	3	25	6	49	0	0	1	2	1	0	1	1	0	0	1	1	1	2	0	0	0	1	0	0	0	0	1	0	0	0	1	1	0	1	1	1	1	1	0	0
3462	14	1	5	3	2	4	3	12	11	17	10	28	65	0	0	1	0	0	1	2	1	2	1	0	1	0	1	1	0	0	0	1	1	2	2	1	1	2	0	2	1	0	0	0	0	0	0	1	1
3463	17	2	2	3	0	1	0	1	0	0	5	0	7	0	0	0	1	0	0	0	0	0	0	0	0	0	1	0	0	0	0	0	0	0	0	0	0	0	1	0	0	0	0	1	0	0	0	0	0
3464	13	2	15	6	5	13	5	3	3	8	26	11	65	0	1	0	1	2	0	1	1	0	2	2	0	1	1	0	1	0	0	1	0	0	1	2	2	1	2	1	2	0	1	2	0	1	1	1	0
3465	16	2	4	6	0	5	2	2	2	2	10	4	27	0	1	0	1	2	0	1	1	0	2	1	0	0	1	0	1	0	0	0	0	0	0	1	0	1	0	0	0	0	0	2	0	0	0	0	0
3466	14	1	10	5	8	7	9	6	6	9	23	15	66	0	0	0	1	2	0	2	1	0	0	2	0	2	1	0	2	0	0	0	0	1	1	0	2	0	0	0	2	0	1	1	1	0	1	1	1
3467	17	1	10	7	4	6	6	6	5	8	21	13	55	0	0	1	1	2	0	1	1	1	1	0	0	0	1	0	0	0	0	0	0	1	1	0	1	0	0	0	0	0	0	2	1	0	2	1	1
3468	16	1	2	3	3	4	3	3	0	3	8	3	23	0	1	1	1	1	0	1	0	0	1	0	0	0	1	0	0	0	0	0	0	0	0	0	0	0	1	0	0	0	1	1	0	0	0	1	0
3469	16	2	0	0	0	0	0	0	0	0	0	0	0	0	0	0	0	0	0	0	0	0	0	0	0	0	0	0	0	0	0	0	0	0	0	0	0	0	0	0	0	0	0	0	0	0	0	0	0
3470	17	2	1	0	3	1	6	2	0	3	4	3	18	0	0	0	0	1	1	1	2	1	1	0	0	0	1	0	0	0	0	0	0	0	1	0	0	0	0	0	0	0	1	0	0	0	0	0	0
3471	15	2	6	2	0	1	2	4	0	1	8	1	16	0	0	2	0	2	0	0	0	0	0	0	0	0	0	0	0	0	0	0	0	0	0	0	0	0	0	0	2	0	0	2	0	0	0	0	0
3472	18	1	2	1	2	1	0	1	1	1	5	2	10	0	0	0	0	2	0	0	0	0	0	0	0	0	2	0	0	0	1	0	0	0	0	0	0	0	0	0	0	0	0	2	0	0	0	0	0
3473	16	1	2	2	1	0	1	2	0	1	5	1	11	0	0	0	0	1	0	0	0	0	0	0	0	0	2	0	0	0	0	0	0	0	0	0	0	0	0	0	0	0	2	0	0	0	0	0	1
3474	17	1	1	1	0	0	0	0	1	0	2	1	3	0	0	0	0	0	0	0	0	0	0	0	0	0	0	0	0	0	0	0	0	0	0	0	0	0	0	0	0	0	0	1	0	0	0	0	0
3475	16	2	7	5	5	3	0	4	2	3	17	5	30	0	1	1	0	2	0	0	0	1	0	2	0	0	0	0	0	0	0	0	0	0	0	1	0	0	0	2	0	2	0	0	0	1	2	0	0
3476	18	2	2	2	2	1	0	0	1	1	6	2	10	0	1	0	1	1	0	0	0	0	0	1	0	0	0	0	0	0	0	0	0	0	0	1	0	1	0	0	0	0	0	1	0	0	0	0	0
3477	18	2	2	3	1	3	2	0	0	1	6	1	13	0	1	0	1	2	0	0	1	0	1	1	0	0	1	0	0	0	0	0	0	0	0	1	0	0	1	0	0	0	0	1	0	0	0	0	0
3478	17	1	1	5	4	3	1	2	2	2	10	4	22	0	0	0	0	1	0	0	0	1	1	0	0	0	1	0	0	0	1	0	0	0	0	1	0	1	0	0	0	0	0	0	0	0	1	0	0
3479	16	1	1	3	0	5	1	1	2	3	4	5	21	0	0	0	0	1	0	0	0	1	1	0	0	0	1	0	0	0	1	0	0	0	0	0	1	1	0	0	1	0	0	0	0	1	0	1	0
3480	16	1	2	3	2	5	2	2	1	1	7	2	20	0	0	0	0	1	0	0	0	1	1	0	0	0	1	0	0	0	1	0	0	0	0	0	1	1	0	0	1	0	0	0	0	0	1	0	0
3541	12	1	9	6	7	9	11	5	8	13	22	21	73	0	1	1	1	2	1	0	0	0	1	1	0	0	1	0	1	0	2	1	0	1	0	1	1	1	1	1	2	0	1	2	1	1	0	1	0
3542	15	1	10	3	11	9	7	3	6	17	24	23	72	0	1	0	0	1	0	0	1	1	0	1	0	1	0	1	1	2	2	0	2	2	2	1	2	1	1	0	2	0	1	0	1	1	0	1	1
3543	12	1	11	6	8	4	6	6	3	14	25	17	60	0	1	0	0	0	0	1	0	1	0	0	0	0	1	0	2	0	1	1	1	1	0	0	1	1	0	0	1	1	1	2	1	0	1	1	1
3544	12	2	13	4	14	12	8	8	4	6	31	10	73	0	0	2	1	2	0	0	2	0	2	0	2	0	2	0	2	0	2	0	0	0	2	2	0	2	0	0	0	2	0	2	0	2	0	2	0
3545	12	2	6	5	6	5	5	12	4	3	17	7	48	0	0	2	2	1	0	2	2	1	0	1	2	0	2	0	1	0	1	0	0	0	0	0	0	2	1	2	2	0	0	0	0	0	0	2	1
3546	12	1	3	5	11	3	2	3	4	0	19	4	35	0	0	0	1	1	0	0	0	1	1	0	0	0	1	0	0	0	0	0	0	0	0	0	0	1	0	1	0	0	0	1	0	0	0	1	0
3547	11	1	5	2	6	4	3	2	0	2	13	2	27	0	0	0	0	1	1	1	0	0	0	0	0	1	2	0	0	0	1	0	0	1	0	0	0	0	1	0	1	0	0	2	0	1	0	0	0
3548	14	1	4	4	3	4	3	3	0	1	11	1	22	0	0	1	0	1	0	1	0	0	0	0	0	1	2	0	0	0	1	0	0	0	0	0	0	0	1	0	1	0	0	2	0	1	0	0	0
3549	14	1	4	5	3	4	3	3	0	1	12	1	23	0	0	1	1	1	0	1	0	0	0	0	0	1	2	0	0	0	1	0	0	0	0	0	0	0	1	0	1	0	0	2	0	1	0	0	0
3550	12	2	7	7	2	8	5	5	4	6	16	10	51	0	1	1	2	2	1	1	1	1	0	1	1	1	2	0	0	0	0	0	0	0	0	1	1	1	1	0	1	0	1	1	0	1	0	1	0
3551	12	2	3	4	2	3	5	5	2	2	9	4	29	0	0	1	0	1	0	0	1	1	0	0	0	1	0	0	0	0	1	0	0	1	0	0	1	1	0	1	0	0	0	1	0	0	0	0	0
3552	12	2	8	2	5	4	5	3	7	4	15	11	43	0	0	0	1	0	1	1	1	0	0	0	0	0	2	0	0	0	0	0	1	0	0	0	0	2	0	1	1	0	2	2	0	0	0	1	1
3553	14	2	7	6	5	7	8	5	3	8	18	11	57	0	1	0	1	1	0	0	1	0	1	0	1	0	0	0	1	0	1	0	1	0	0	1	0	0	0	1	0	1	1	0	0	1	0	0	0
3554	14	1	9	7	7	6	8	7	5	12	23	17	65	0	0	0	1	2	0	1	1	1	1	1	0	1	1	0	1	0	1	1	1	0	0	1	0	1	0	0	1	0	1	1	0	1	1	0	1
3555	13	2	4	5	3	2	3	5	4	10	12	14	42	0	1	0	0	0	0	1	0	0	0	0	0	0	0	0	1	0	1	0	0	0	0	2	0	1	0	0	2	0	0	0	0	1	0	1	1
3556	15	2	10	5	9	10	7	6	5	8	24	13	62	0	1	1	1	0	0	0	1	1	1	0	0	1	1	0	1	1	0	1	0	0	0	0	0	1	0	0	1	0	2	0	1	1	0	1	1
3557	17	1	10	6	9	7	9	9	6	14	25	20	80	1	0	1	0	1	1	0	1	2	1	1	1	1	1	2	2	0	1	0	0	1	0	1	0	1	1	1	0	0	2	0	0	1	1	1	1
3558	11	1	12	9	10	9	9	10	7	16	31	23	88	0	1	1	1	0	0	1	2	1	1	1	1	0	1	1	1	1	0	1	1	1	1	2	1	1	1	1	1	1	2	1	1	1	1	1	1
3559	14	1	6	6	9	7	4	7	5	2	21	7	49	0	0	1	1	2	0	2	1	1	0	0	0	0	1	0	0	0	1	0	0	0	0	0	0	2	2	0	2	0	0	0	0	1	1	2	0
3560	14	1	6	3	1	9	7	5	1	5	10	6	40	0	0	1	1	0	0	0	1	1	1	1	0	0	1	0	0	0	0	0	0	0	1	1	0	0	1	0	0	0	2	2	0	0	0	1	1
3561	14	1	8	2	2	5	5	3	7	5	12	12	41	0	0	0	1	0	0	1	1	0	1	0	0	0	1	1	0	0	0	0	1	0	0	0	0	2	0	1	1	0	2	2	0	0	0	1	1
3562	14	2	11	5	6	12	4	9	5	4	22	9	61	0	0	1	0	1	0	1	0	0	0	1	1	1	2	0	0	0	0	0	0	1	0	1	1	2	2	0	0	0	1	2	0	1	0	1	0
3563	15	2	9	7	2	7	5	5	1	4	18	5	44	0	0	1	1	1	0	1	1	0	0	1	1	0	2	0	0	0	0	0	0	0	0	1	1	0	1	0	1	0	2	2	0	1	0	1	0
3564	11	2	10	6	4	11	5	9	6	4	20	10	60	0	0	1	1	0	0	1	2	0	0	1	1	1	2	0	0	0	0	0	0	1	0	1	1	2	1	1	0	0	1	2	0	1	0	1	0
3565	12	2	13	8	8	9	6	8	4	12	29	16	74	0	1	1	1	1	1	1	1	1	2	1	1	0	1	1	1	0	0	1	0	0	1	0	1	0	1	1	1	0	1	2	1	1	1	1	1
3566	14	2	8	4	3	8	4	4	4	6	15	10	43	0	0	0	1	1	0	1	1	1	1	1	0	0	1	1	1	0	0	1	0	0	1	1	1	1	1	1	1	0	1	1	0	1	1	0	0
3567	14	2	9	3	6	6	8	7	2	11	18	13	53	0	1	1	1	2	0	1	1	0	1	1	1	1	1	1	1	0	1	1	0	1	0	0	1	1	1	0	1	0	1	1	1	1	1	0	1
3568	13	1	4	4	1	3	3	6	2	6	9	8	31	0	0	1	0	2	0	1	0	0	1	1	1	0	2	0	1	0	2	0	0	0	0	0	0	0	0	0	0	1	1	0	0	0	0	1	0
3569	17	1	5	8	5	7	4	6	5	10	18	15	56	0	0	1	1	1	1	0	1	1	1	0	0	0	1	0	0	0	1	1	0	0	1	1	1	1	1	1	1	1	1	1	0	1	0	0	1
3570	14	1	12	6	4	8	6	6	16	15	22	31	78	1	1	1	1	1	2	1	1	1	1	0	1	0	1	1	1	1	1	0	0	2	1	1	1	0	1	1	1	1	1	2	1	1	1	1	1
3571	15	1	3	6	3	4	5	2	1	4	12	5	33	0	0	0	1	1	1	1	1	0	0	0	0	0	2	2	0	0	0	0	0	0	0	1	0	0	0	0	0	0	0	2	0	0	0	1	0
3572	16	1	6	8	6	9	6	11	7	11	20	18	70	0	1	1	2	1	1	2	0	2	1	1	1	0	2	0	1	0	1	0	0	1	1	1	0	1	0	0	0	0	0	2	0	2	2	1	0
3573	17	1	4	4	3	8	7	3	3	10	11	13	46	0	0	1	1	1	0	0	0	0	1	1	0	0	0	0	0	0	0	1	0	0	0	0	0	0	0	0	0	0	0	0	1	1	1	0	2
3574	15	2	9	7	1	5	4	5	1	3	17	4	39	0	0	1	1	1	0	1	1	0	0	1	1	0	2	0	0	0	0	0	0	0	0	1	1	0	1	0	1	0	2	2	0	0	0	0	0
3574	15	2	9	6	1	3	4	4	1	2	16	3	34	0	0	1	1	1	0	1	1	0	0	1	1	0	2	0	0	0	0	0	0	0	0	1	1	0	0	0	1	0	2	2	0	0	0	0	0
3575	14	2	0	0	0	0	0	0	0	0	0	0	0	0	0	0	0	0	0	0	0	0	0	0	0	0	0	0	0	0	0	0	0	0	0	0	0	0	0	0	0	0	0	0	0	0	0	0	0
3576	17	2	11	8	5	4	3	4	1	4	24	5	44	0	1	1	1	2	0	0	0	0	0	0	0	1	1	1	0	0	0	0	0	0	0	1	1	0	0	0	0	0	2	2	0	0	0	1	0
3577	17	1	6	6	10	7	10	8	5	14	22	19	69	0	2	1	1	1	0	1	1	2	2	1	0	0	2	1	1	0	1	1	1	0	0	1	1	1	0	0	1	0	1	2	0	0	0	2	1
3578	17	1	5	3	8	5	8	4	6	11	16	17	53	0	1	0	1	0	0	0	2	1	2	0	0	0	1	0	1	0	0	1	0	0	1	0	1	0	0	0	2	0	1	2	0	0	0	1	1
3579	16	2	11	6	11	11	8	8	6	15	28	21	85	0	1	1	1	2	1	1	1	1	1	1	1	1	1	1	1	0	1	1	1	1	1	1	1	0	1	0	1	0	1	2	0	1	1	1	1
3580	17	1	7	3	6	2	5	2	3	4	16	7	35	0	1	0	1	0	0	0	2	0	1	0	0	0	2	0	1	0	0	0	0	0	0	1	0	0	0	0	1	0	1	2	0	0	0	1	1
3581	17	2	12	9	14	9	10	10	3	12	35	15	90	0	1	1	2	2	1	2	1	2	1	1	1	1	1	1	1	1	1	1	1	1	1	1	0	0	1	0	1	0	1	1	1	1	1	1	1
3582	17	2	12	7	8	10	7	8	5	15	27	20	78	0	1	1	1	1	1	1	1	1	1	1	1	1	1	1	1	0	1	1	1	1	1	1	1	0	1	0	1	0	1	2	1	1	1	1	1
3583	16	1	7	5	1	6	10	4	7	3	13	10	48	0	0	0	0	0	0	0	1	0	1	0	1	1	2	0	1	2	1	0	0	1	0	2	1	2	1	0	0	0	0	1	0	0	0	1	0
3584	16	1	2	6	0	5	5	1	3	7	8	10	35	0	0	0	1	0	0	0	1	0	1	0	0	0	1	0	0	0	2	0	0	1	0	1	2	1	1	1	0	0	0	2	0	0	0	0	0
3585	16	1	7	3	2	1	1	2	5	2	12	7	25	0	0	0	1	0	0	0	1	0	1	0	0	0	1	0	1	0	0	0	2	0	0	1	0	0	0	0	0	0	0	2	0	0	2	0	0
3586	15	2	9	4	3	5	3	2	2	3	16	5	35	0	1	0	1	2	0	0	0	0	1	1	0	1	1	0	1	0	1	0	0	0	0	1	0	0	0	1	1	0	1	2	0	1	0	1	0
3587	14	2	10	8	10	9	3	5	2	5	28	7	56	0	1	1	1	2	0	0	0	0	1	0	1	1	1	1	0	0	1	0	0	0	0	1	2	1	1	0	0	0	2	2	0	0	0	1	0
3588	14	2	8	7	4	4	2	6	2	3	19	5	37	0	1	1	2	1	0	1	0	0	1	0	0	0	2	0	1	0	1	0	0	0	0	1	0	0	0	1	1	0	1	2	0	1	0	0	0
3589	17	2	13	4	11	9	6	9	4	8	28	12	68	0	1	1	2	1	0	0	1	1	2	1	1	1	1	0	1	0	1	0	0	0	0	1	0	1	0	0	2	0	1	2	0	1	0	0	1
3590	17	2	9	4	6	3	6	3	2	7	19	9	44	0	2	0	1	2	0	0	1	1	0	1	1	1	1	0	0	0	1	0	0	0	0	0	1	0	0	0	1	0	2	2	0	0	1	0	0
3591	17	2	14	6	10	9	4	10	5	14	30	19	79	0	1	1	1	2	0	2	1	1	2	0	0	1	1	0	1	0	1	0	0	1	0	1	1	0	0	1	2	0	0	2	0	2	2	1	1
3592	16	1	7	4	4	5	6	7	3	4	15	7	46	0	1	1	1	1	0	1	1	0	2	0	0	0	1	0	2	0	1	0	0	0	0	1	1	1	0	0	0	0	1	2	0	1	1	0	1
3593	16	1	10	7	9	7	8	10	6	12	26	18	71	0	2	2	1	1	0	2	2	0	0	1	2	1	1	0	2	0	0	0	0	1	0	0	0	0	0	0	1	0	2	2	0	2	1	2	1
3594	17	1	10	6	9	6	9	4	6	16	25	22	74	0	2	0	0	2	1	0	1	1	1	0	0	0	1	1	1	0	2	1	1	1	0	1	0	1	0	0	1	0	1	2	0	0	0	2	1
3595	16	1	2	3	2	3	4	1	3	4	7	7	25	0	0	0	0	0	0	0	1	0	1	0	0	0	1	0	0	0	0	0	0	0	0	0	0	0	1	1	0	0	0	0	0	0	1	0	0
3596	16	1	8	7	6	5	5	9	6	8	21	14	59	0	0	1	0	1	0	2	0	0	1	0	2	0	1	0	1	0	2	0	0	1	0	1	0	1	0	0	1	1	1	1	0	2	0	1	0
3597	16	1	8	3	3	6	5	10	9	13	14	22	63	0	0	1	0	2	0	1	1	2	1	0	0	0	1	1	1	0	1	0	0	1	1	0	1	0	1	0	2	0	2	2	0	0	0	1	1
3598	16	2	7	3	7	4	3	5	1	5	17	6	38	0	0	1	1	1	0	0	1	0	1	0	1	0	0	0	2	0	0	0	0	1	1	1	1	0	0	1	1	0	0	2	0	0	0	1	0
3599	17	2	3	2	6	2	1	7	3	7	11	10	32	0	0	1	1	1	0	2	1	1	0	1	0	0	0	0	0	0	2	1	1	0	1	0	0	2	0	0	0	0	0	2	0	0	0	0	1
3600	15	2	19	10	11	12	12	8	8	14	40	22	101	0	1	1	2	0	0	0	2	2	2	2	1	2	1	1	0	0	1	0	0	1	1	2	1	2	0	1	1	0	2	2	2	1	2	1	2
3661	13	2	8	5	3	6	7	6	3	4	16	7	50	0	1	1	1	1	1	2	0	1	1	0	0	2	2	2	0	2	0	0	0	0	0	1	2	1	0	2	2	0	0	0	1	0	0	0	0
3662	12	1	8	7	6	10	12	5	12	10	21	22	77	0	1	1	1	1	0	0	1	1	1	1	0	1	1	1	0	0	1	0	0	0	1	0	0	1	1	1	1	0	1	1	0	1	0	1	0
3663	13	2	19	7	11	8	11	3	8	10	37	18	85	0	0	0	0	0	0	0	0	0	0	0	0	0	0	0	0	0	0	0	0	0	0	0	0	0	0	1	2	2	1	2	2	1	2	2	1
3664	12	1	9	4	5	7	5	7	2	6	18	8	51	0	0	1	1	2	1	1	1	1	1	1	1	0	1	0	0	0	1	0	0	1	0	1	0	1	0	0	1	0	1	1	1	1	0	1	1
3665	13	2	5	6	6	6	5	4	5	8	17	13	49	0	0	1	1	2	1	1	1	1	1	1	0	0	1	0	0	0	1	0	0	0	0	1	1	1	1	1	1	0	0	1	0	0	0	1	1
3666	13	1	13	7	5	6	8	6	6	9	25	15	67	0	0	1	2	1	0	0	1	1	1	0	1	0	1	2	1	0	1	0	0	1	0	1	1	1	0	1	1	1	0	2	1	0	1	1	0
3667	13	1	5	2	4	4	3	3	6	10	11	16	43	0	1	0	1	2	0	1	0	1	0	1	0	0	1	0	0	0	1	0	0	0	0	0	0	0	0	0	1	0	1	1	0	0	1	0	0
3668	16	1	3	4	0	3	0	0	0	3	7	3	15	0	0	0	1	1	0	0	0	0	1	0	0	1	1	0	0	0	0	0	0	0	0	0	0	0	0	0	0	0	0	1	0	0	0	2	0
3669	12	2	4	0	0	5	0	0	4	0	4	4	15	0	0	0	0	2	0	0	0	0	1	0	0	0	2	0	0	0	0	0	0	0	0	0	0	2	0	2	0	0	2	2	0	0	0	2	0
3670	12	2	3	3	1	2	2	1	0	1	7	1	13	0	0	0	1	1	0	0	0	0	0	1	1	0	1	0	0	0	0	0	0	0	0	0	0	0	0	0	1	0	0	2	0	0	0	0	0
3671	12	1	2	1	0	0	0	0	0	0	3	0	3	0	0	0	0	0	0	0	0	0	0	0	0	0	1	0	0	0	0	0	0	0	0	0	0	0	0	0	0	0	1	1	0	0	0	0	0
3672	15	2	1	0	0	0	0	0	0	1	1	1	2	0	0	0	0	1	0	0	0	0	0	0	0	0	0	1	0	0	0	0	0	0	0	0	0	0	0	0	0	0	0	1	0	0	0	0	0
3673	13	2	4	7	3	4	3	7	1	0	14	1	33	0	0	1	1	1	0	2	0	2	2	1	0	0	0	0	0	0	0	0	0	0	0	1	0	0	0	1	0	2	0	2	0	0	0	0	0
3674	12	1	9	7	9	11	11	5	6	6	25	12	68	0	1	1	1	1	0	1	2	0	2	2	1	0	1	0	0	1	1	0	0	0	0	1	2	2	0	0	1	0	1	2	0	1	1	1	0
3675	14	2	12	7	6	12	11	12	5	5	25	10	74	0	1	2	1	2	1	2	2	2	2	1	2	1	2	0	2	0	0	0	0	0	0	0	1	2	0	2	2	1	2	2	0	2	0	1	1
3676	14	1	8	7	5	10	4	7	4	4	20	8	52	0	0	1	2	2	2	1	1	0	1	0	1	0	2	1	2	0	0	0	0	1	1	0	2	0	1	0	1	2	0	2	0	1	0	1	0
3677	15	2	5	4	5	4	1	3	1	1	14	2	25	0	0	0	1	2	0	1	0	0	0	0	2	0	2	0	0	0	0	0	0	0	0	0	0	0	0	0	0	0	0	2	0	1	0	2	0
3678	13	1	10	7	4	3	6	5	3	5	21	8	47	0	0	2	0	2	0	0	0	0	0	0	0	0	2	0	0	0	2	0	0	0	0	0	0	0	0	0	2	1	2	2	1	1	0	1	1
3679	16	2	10	8	9	9	6	11	1	7	27	8	68	0	0	0	0	2	0	0	2	2	1	2	1	1	1	0	1	0	0	0	0	0	0	0	0	0	0	0	1	0	0	2	0	1	1	2	1
3680	16	1	10	6	8	8	6	6	3	7	24	10	60	0	1	1	1	2	0	1	1	1	1	1	0	1	2	1	0	0	0	0	0	1	1	1	0	0	1	1	1	0	1	2	1	1	1	1	0
3681	15	2	8	4	6	7	4	4	1	7	18	8	45	0	1	0	1	2	0	1	1	0	2	0	0	1	1	0	0	0	0	0	0	2	2	2	1	0	0	1	1	0	0	1	0	1	1	1	0
3682	14	1	5	10	6	7	9	7	4	6	21	10	60	0	1	1	2	0	0	0	1	1	0	0	0	0	2	1	1	0	1	0	0	0	0	1	0	1	1	1	1	0	0	1	1	1	0	1	0
3683	13	1	6	4	1	4	4	4	2	6	11	8	37	0	0	0	1	1	0	0	0	1	0	0	1	0	2	0	0	0	1	0	0	1	1	2	1	0	0	1	2	0	0	2	0	1	0	1	0
3684	18	2	5	4	4	6	7	6	5	3	13	8	45	0	1	2	1	0	0	2	1	0	1	0	0	0	2	0	0	0	0	0	0	0	0	0	0	1	2	2	0	0	1	2	0	1	0	1	0
3685	16	2	24	12	16	6	16	6	8	17	52	25	111	0	0	0	2	2	0	0	2	0	2	0	0	2	0	0	2	0	0	0	0	0	1	0	0	2	0	0	2	0	2	2	2	0	2	0	2
3686	14	1	9	7	5	9	4	2	3	8	21	11	50	0	1	0	2	0	1	0	0	0	1	0	0	1	1	0	0	0	0	0	1	0	0	0	1	1	0	1	1	0	1	2	0	1	1	2	0
3687	14	2	20	10	16	8	18	4	6	14	46	20	102	0	0	0	2	2	0	0	2	0	2	2	0	0	2	0	0	0	0	1	0	0	1	0	0	2	0	0	2	0	2	2	2	0	2	0	2
3688	14	1	4	4	3	1	1	0	0	3	11	3	18	0	0	0	2	2	2	0	0	0	0	0	0	0	2	0	0	0	2	0	0	0	0	0	0	0	0	0	2	0	0	2	0	0	0	1	0
3689	17	2	3	7	2	6	4	2	2	7	12	9	35	0	1	0	1	0	1	0	1	1	2	0	0	0	2	0	1	0	0	0	0	1	0	0	2	0	0	1	0	0	1	2	0	0	0	1	1
3690	15	1	8	6	6	5	3	11	6	12	20	18	64	0	0	1	1	1	1	2	0	2	0	1	1	0	0	1	0	0	0	0	0	1	1	1	1	0	0	1	1	0	1	1	0	0	0	0	1
3691	14	1	13	5	4	7	3	3	1	5	22	6	49	0	1	0	2	2	1	0	1	0	1	0	0	2	2	0	1	0	0	0	0	1	0	1	2	0	0	0	1	2	1	2	0	1	1	1	0
3692	15	2	7	5	7	9	7	5	1	0	19	1	45	0	0	1	1	2	0	1	1	0	2	0	0	0	2	0	1	0	0	0	0	0	0	2	0	0	1	0	1	2	2	2	0	0	0	2	0
3693	13	2	7	5	3	4	2	6	3	4	15	7	39	0	0	2	1	2	1	1	0	1	2	0	1	1	1	0	1	0	0	0	1	0	0	1	0	0	0	1	0	0	1	1	0	0	0	1	0
3694	15	1	4	1	5	3	2	2	2	2	10	4	25	0	1	1	0	2	0	0	1	0	1	0	0	0	1	0	0	0	0	0	0	0	0	1	0	1	0	0	0	0	2	2	0	0	0	0	1
3695	16	1	5	2	3	5	3	0	1	1	10	2	22	0	1	0	1	1	0	0	1	0	1	0	0	0	1	0	0	0	0	0	0	0	0	0	0	0	1	0	1	0	0	2	0	0	0	1	0
3696	14	2	3	2	6	4	2	4	0	3	11	3	28	0	0	2	1	1	0	1	1	1	2	0	0	0	1	0	0	0	1	0	0	0	0	1	0	0	0	0	1	0	0	1	0	0	0	1	1
3697	16	2	7	1	7	5	4	4	1	6	15	7	38	0	0	1	0	0	0	0	0	0	1	0	0	1	0	0	1	1	1	0	0	0	0	1	1	1	0	0	2	0	0	2	0	0	1	2	2
3698	14	1	4	5	6	9	1	2	4	1	15	5	38	0	0	0	0	2	0	0	1	1	1	2	0	0	1	0	0	0	0	0	0	0	0	2	1	1	1	1	0	0	0	1	1	0	0	1	0
3699	18	2	10	7	8	6	4	6	0	4	25	4	52	0	0	2	2	2	2	0	0	1	0	2	1	2	0	1	1	2	0	0	0	0	0	2	0	0	1	0	0	0	1	2	1	2	0	1	0
3700	17	1	3	6	1	4	4	7	5	7	10	12	45	1	1	2	2	2	0	1	1	0	1	0	0	0	2	0	0	0	1	0	0	0	0	2	0	0	1	0	0	0	0	2	0	0	0	1	0
3701	15	2	13	7	12	8	2	8	1	9	32	10	66	0	0	0	1	2	0	0	0	1	1	2	2	1	1	0	2	0	2	0	0	0	0	1	0	0	1	0	2	0	1	2	1	1	2	1	1
3702	16	1	2	2	0	2	4	0	0	1	4	1	12	0	0	0	1	2	0	0	2	0	1	0	0	0	2	0	0	0	0	0	0	0	0	0	0	0	0	0	0	0	0	2	0	0	0	0	0
3703	17	1	5	4	9	3	5	5	2	4	18	6	40	0	1	1	0	1	0	0	1	1	1	0	0	1	2	0	1	0	0	0	0	0	0	1	0	0	0	0	0	0	1	1	0	1	0	0	0
3704	17	1	1	2	0	2	1	2	2	2	3	4	13	0	1	0	1	1	0	1	0	0	1	0	0	0	1	0	1	0	1	0	0	0	0	0	0	0	0	0	0	0	0	1	0	0	0	0	0
3705	14	1	4	4	3	9	3	2	3	2	11	5	33	0	1	0	0	2	0	0	0	0	1	2	0	0	1	0	1	0	1	0	0	0	0	1	0	0	1	0	1	0	0	0	1	1	0	2	0
3706	16	2	11	9	5	5	3	6	1	10	25	11	54	0	2	1	1	1	0	0	0	1	1	0	1	1	2	0	1	1	1	0	0	1	0	1	0	0	0	0	1	0	1	2	0	1	0	1	1
3707	16	1	7	6	1	4	8	1	3	9	14	12	43	0	1	0	0	2	0	0	0	0	2	0	0	0	1	0	1	0	1	0	0	0	0	1	0	0	0	0	0	0	0	2	0	0	0	2	0
3708	18	2	1	1	0	1	2	2	0	0	2	0	7	0	0	1	0	1	0	1	1	0	1	0	0	0	1	0	0	0	0	0	0	0	0	0	0	0	0	0	0	0	0	0	0	0	0	0	0
3709	16	2	1	0	1	0	0	2	0	1	2	1	5	0	0	0	0	0	0	1	0	0	0	0	0	0	0	0	1	0	1	0	0	0	0	0	0	0	0	0	0	0	0	0	0	0	0	0	0
3710	16	1	4	5	0	14	7	10	9	22	9	31	82	0	2	1	2	0	1	2	2	2	2	0	0	0	1	1	0	0	2	2	2	1	1	2	0	0	2	1	0	0	0	2	0	2	1	2	2
3711	15	2	2	1	4	0	2	3	0	0	7	0	14	0	0	0	0	0	0	1	0	1	0	0	1	0	0	0	0	0	0	0	0	0	0	0	0	0	0	0	0	0	0	2	0	0	0	0	0
3712	14	1	3	5	4	4	6	6	2	5	12	7	39	0	1	0	1	1	0	1	2	2	1	1	0	0	1	0	2	0	1	0	0	0	0	2	0	0	0	0	0	0	0	2	0	0	0	1	0
3713	17	2	8	6	3	5	3	5	1	5	17	6	38	0	1	1	0	2	0	0	1	2	1	1	0	0	1	0	0	0	1	0	0	0	0	1	1	1	0	0	1	0	2	1	0	1	1	0	0
3714	15	1	5	3	0	4	4	5	3	1	8	4	26	0	0	2	2	0	0	1	2	0	1	0	0	0	2	0	1	0	1	0	0	0	0	1	0	2	1	0	0	0	2	2	0	2	0	0	0
3715	17	2	2	4	1	4	3	3	1	3	7	4	25	0	0	1	1	1	0	0	1	1	1	0	0	0	2	0	0	0	0	0	0	0	0	2	0	0	1	0	0	0	0	1	0	0	0	0	0
3716	18	1	2	2	5	4	2	2	3	0	9	3	20	0	0	0	1	1	0	1	0	0	1	0	0	0	1	0	0	0	0	0	0	0	0	0	1	2	1	0	0	0	0	2	0	0	0	1	0
3717	17	2	15	13	12	10	9	11	1	8	40	9	85	0	1	2	2	1	0	2	2	1	1	2	2	2	2	0	2	1	1	0	0	1	0	1	2	0	0	0	2	0	1	1	1	1	1	0	0
3718	17	1	6	9	1	5	6	5	1	5	16	6	44	0	0	0	2	0	0	0	0	2	0	2	1	0	2	0	0	0	1	0	0	0	0	2	0	0	0	0	1	0	2	2	0	0	0	0	0
3719	16	1	4	1	1	1	5	2	1	4	6	5	24	0	0	0	0	2	0	0	1	1	0	0	0	0	2	0	0	0	0	0	0	0	0	0	0	0	0	0	1	0	1	2	0	0	0	0	0
3720	17	1	4	5	6	7	3	5	4	4	15	8	42	0	1	1	2	1	0	0	0	0	1	0	1	0	2	0	1	0	0	1	0	0	0	1	0	2	0	0	0	0	1	2	1	0	0	1	0
3781	12	2	7	7	4	7	3	3	2	7	18	9	46	0	0	0	1	1	0	0	1	1	0	0	0	2	1	0	1	0	1	0	0	0	0	2	2	0	0	1	0	0	0	2	0	2	0	1	1
3782	14	2	8	2	1	3	3	2	1	6	11	7	30	0	0	0	0	0	0	2	0	0	1	0	0	0	0	2	0	0	0	2	0	0	0	1	0	0	0	0	2	0	2	2	0	1	0	0	0
3783	12	2	9	3	6	3	5	2	1	4	18	5	38	0	1	0	0	0	1	0	1	0	0	1	0	0	0	0	0	0	0	0	0	0	0	0	0	0	0	0	1	0	1	0	2	0	1	1	0
3784	11	1	5	4	1	4	4	1	0	3	10	3	25	0	1	0	0	2	0	0	1	0	0	2	0	0	2	0	0	0	0	0	0	0	0	0	0	0	0	0	1	0	2	2	0	1	0	0	0
3785	13	1	2	5	4	5	7	6	0	1	11	1	38	0	0	2	2	1	0	1	2	0	0	0	0	0	0	0	2	0	1	0	0	0	0	1	0	0	2	0	0	0	0	0	1	2	0	1	0
3786	11	1	3	4	2	2	4	4	1	6	9	7	34	0	1	0	1	0	0	1	0	1	0	0	0	0	2	0	0	0	0	1	1	0	0	1	0	0	0	0	0	0	0	2	0	0	0	1	1
3787	12	2	7	2	6	5	5	6	2	14	15	16	51	0	0	2	1	1	0	1	1	0	1	0	1	1	2	0	1	0	0	0	0	2	0	0	1	0	0	0	1	0	1	1	0	0	1	0	1
3788	13	1	9	6	6	4	6	6	2	13	21	15	57	0	0	2	1	1	0	1	1	0	1	0	1	1	2	0	1	0	0	0	0	2	0	1	0	0	0	0	1	0	1	1	1	0	1	0	1
3789	14	2	0	0	0	0	0	0	0	0	0	0	0	0	0	0	0	0	0	0	0	0	0	0	0	0	0	0	0	0	0	0	0	0	0	0	0	0	0	0	0	0	0	0	0	0	0	0	0
3790	13	1	11	3	4	3	5	5	2	6	18	8	41	0	0	1	1	0	1	1	0	1	0	1	1	2	0	1	0	1	0	0	0	0	0	0	0	0	0	0	1	0	0	2	1	0	1	0	0
3791	12	2	11	4	5	7	12	8	8	15	20	23	79	0	1	1	0	0	1	1	1	1	0	0	2	1	2	1	1	0	2	0	0	0	1	0	0	1	1	1	0	0	1	2	0	0	1	1	1
3792	14	1	10	3	4	3	6	3	3	7	17	10	40	0	0	0	1	1	0	1	1	1	0	1	0	1	1	2	0	1	0	0	0	0	0	0	0	0	0	1	1	0	0	2	1	0	1	0	0
3793	13	2	4	2	2	3	2	6	1	4	8	5	26	0	0	1	0	0	0	0	0	1	0	0	0	1	0	0	1	0	0	0	0	0	0	0	1	0	1	0	0	0	0	0	0	1	0	0	0
3794	12	2	5	3	0	3	0	0	0	0	8	0	12	0	0	0	0	0	0	0	0	0	1	0	0	1	2	0	0	0	0	0	0	0	0	1	0	0	0	0	0	0	1	2	0	0	0	0	0
3795	12	2	3	1	5	5	4	3	0	4	9	4	29	0	0	0	1	2	0	1	1	0	0	1	0	0	2	0	1	0	0	1	0	0	0	2	0	0	1	0	0	0	2	0	0	0	0	1	1
3796	14	1	4	3	2	3	2	1	0	2	9	2	17	0	1	0	1	2	0	0	1	0	2	0	0	0	2	0	0	0	0	0	0	0	0	0	0	0	1	0	0	0	0	2	0	0	0	0	0
3797	12	1	10	7	6	9	4	6	2	11	23	13	60	0	1	1	1	1	1	1	1	0	1	0	0	1	1	0	0	0	0	0	0	1	1	0	1	0	1	0	1	1	2	2	0	0	0	1	0
3798	13	1	15	8	8	8	6	9	6	8	31	14	74	0	1	1	2	2	0	1	0	1	2	0	0	1	2	0	2	0	0	1	0	0	1	1	0	2	1	1	2	1	0	2	2	2	1	1	0
3799	13	2	9	8	11	11	8	14	2	12	28	14	85	0	2	2	1	1	1	1	0	2	1	1	1	1	1	1	2	0	1	0	0	1	0	2	1	1	1	0	1	0	0	1	0	2	0	2	0
3800	12	1	5	5	0	2	1	2	1	5	10	6	24	0	1	0	1	1	0	0	0	0	0	0	0	1	2	2	0	0	0	0	0	0	0	0	0	0	0	0	0	0	2	2	0	0	0	0	0
3801	13	2	11	9	10	10	13	12	4	14	30	18	93	0	1	2	1	2	1	2	2	2	1	1	1	1	1	1	1	0	0	1	0	1	0	1	1	1	1	1	1	0	0	1	1	1	1	1	1
3802	11	1	4	3	0	5	1	6	0	2	7	2	24	0	1	1	0	1	1	1	0	0	0	0	0	1	2	0	0	0	0	0	0	0	0	0	0	0	0	0	0	0	0	0	2	0	0	1	0
3803	13	2	6	3	5	7	3	11	5	12	14	17	58	0	1	1	1	0	1	2	0	2	0	0	2	0	1	1	1	1	1	0	0	0	1	0	0	1	1	1	1	0	0	1	0	1	0	1	2
3804	12	1	0	0	0	0	0	0	0	0	0	0	0	0	0	0	0	0	0	0	0	0	0	0	0	0	0	0	0	0	0	0	0	0	0	0	0	0	0	0	0	0	0	0	0	0	0	0	0
3805	15	2	8	9	6	3	7	6	4	8	23	12	54	0	1	1	1	0	0	0	1	2	0	0	0	1	2	0	1	2	2	0	0	0	0	0	0	2	0	0	1	0	0	2	0	1	1	0	1
3806	13	2	4	4	1	1	1	6	1	3	9	4	24	0	0	1	2	1	0	1	0	0	1	0	0	1	0	0	0	0	1	0	0	0	0	2	0	0	0	1	0	0	1	0	0	0	0	0	0
3807	15	2	6	4	6	2	6	0	2	4	16	6	31	0	1	0	1	1	1	0	2	0	0	0	0	1	1	0	0	1	1	0	0	0	0	0	0	1	0	0	1	0	0	0	1	1	0	1	0
3809	14	1	11	6	11	7	14	14	5	2	28	7	74	0	0	1	2	1	2	2	1	2	0	0	1	0	2	0	0	0	0	0	0	0	0	0	0	2	1	0	1	0	2	2	0	1	0	2	0
3810	15	1	9	3	4	7	5	3	2	7	16	9	46	0	1	0	1	2	0	1	2	0	2	0	0	0	2	1	0	0	1	0	0	0	1	1	1	0	0	0	2	0	1	1	0	1	2	1	0
3811	16	2	4	3	4	5	6	2	1	2	11	3	29	0	1	0	0	2	0	0	1	0	1	0	0	1	1	0	0	1	0	0	0	0	0	1	0	0	0	1	1	0	0	2	0	1	0	1	0
3812	14	1	7	8	4	9	7	4	3	10	19	13	61	0	0	0	0	2	2	1	2	1	2	2	0	0	1	1	1	0	1	0	0	0	1	2	0	1	1	0	0	0	0	2	0	1	0	2	0
3813	15	2	5	3	0	3	2	1	1	1	8	2	17	0	1	0	1	1	0	0	1	0	1	0	0	0	2	0	1	0	0	0	0	0	0	0	0	0	1	0	0	0	1	2	1	0	0	0	0
3814	16	1	7	6	6	9	8	7	5	13	19	18	65	0	0	0	0	1	0	1	1	2	1	1	1	0	1	1	1	0	2	0	0	0	0	0	1	1	0	0	0	0	0	2	1	2	1	1	1
3815	15	2	3	3	4	3	3	0	3	7	10	10	31	0	1	0	2	0	0	0	1	0	1	0	0	1	1	0	0	0	0	1	1	0	0	0	0	0	0	0	1	0	0	0	0	0	1	0	1
3816	15	1	10	9	6	13	9	5	6	14	25	20	75	0	1	0	2	1	0	1	1	2	2	1	0	1	2	0	0	0	0	1	0	1	0	0	1	0	1	1	0	1	1	2	0	1	1	1	1
3817	16	2	1	0	0	0	0	0	0	0	1	0	1	0	0	0	0	0	0	0	0	0	0	0	0	0	2	0	0	0	0	0	0	0	0	0	0	0	0	0	0	0	0	1	0	0	0	0	0
3818	15	2	10	6	2	12	3	8	5	7	18	12	57	2	0	2	2	2	1	1	0	0	2	1	1	0	1	0	2	0	1	1	0	0	0	0	1	0	1	0	2	0	2	2	0	2	1	1	0
3819	13	2	4	1	1	5	3	8	2	12	6	14	40	0	2	1	0	0	0	1	0	2	1	0	0	0	2	0	1	0	0	0	0	1	1	0	0	1	0	0	2	0	0	2	0	0	0	0	0
3820	14	1	0	0	0	0	0	0	0	0	0	0	0	0	0	0	0	0	0	0	0	0	0	0	0	0	0	0	0	0	0	0	0	0	0	0	0	0	0	0	0	0	0	0	0	0	0	0	0
3821	15	2	3	3	0	3	1	8	4	4	6	8	27	0	0	2	0	1	0	2	1	0	1	0	1	0	2	0	1	0	1	0	0	1	0	0	0	0	0	1	0	0	1	1	0	1	0	0	0
3822	17	1	6	4	2	7	6	7	3	4	12	7	43	0	0	2	1	2	0	1	0	0	0	0	1	0	1	0	0	0	1	0	0	0	0	0	0	0	1	0	0	0	1	1	0	0	1	1	0
3823	14	2	5	6	1	3	1	7	0	3	12	3	29	0	2	0	1	2	0	2	0	2	1	1	0	1	0	0	0	0	0	0	0	1	0	0	0	0	0	0	2	0	0	0	2	0	0	0	0
3824	14	1	2	8	2	5	2	4	2	4	12	6	32	0	1	1	2	0	0	1	1	0	1	0	0	0	2	0	0	0	0	0	0	0	0	1	0	0	0	0	0	0	0	1	0	1	1	0	0
3825	14	2	12	8	5	5	3	6	0	14	25	14	56	0	2	0	1	2	0	1	1	1	0	0	1	1	2	0	0	0	1	0	0	1	0	0	0	0	0	0	2	0	0	2	1	1	0	1	1
3826	16	1	13	6	2	10	2	11	2	7	21	9	60	0	0	2	0	1	0	2	0	1	2	1	1	0	1	0	1	0	0	0	0	0	0	2	2	0	0	1	2	0	2	2	2	2	0	0	0
3827	13	2	3	3	2	0	0	2	0	3	8	3	15	0	1	0	0	0	1	1	0	0	0	0	0	0	2	0	0	0	0	0	0	1	0	0	0	0	0	0	1	0	0	1	0	0	0	0	0
3828	16	1	17	7	7	7	3	14	12	17	31	29	92	0	1	2	0	0	0	2	0	2	2	1	1	0	0	0	1	0	0	2	1	2	2	2	0	2	1	2	2	2	2	2	0	2	2	0	1
3829	16	2	7	6	8	11	4	7	1	8	21	9	57	0	0	1	1	1	0	1	1	0	2	2	1	1	1	0	2	0	2	0	0	0	0	0	0	0	0	0	2	0	0	2	0	1	0	0	1
3830	16	2	9	2	1	5	6	7	4	8	12	12	47	0	1	0	1	2	1	2	2	2	1	1	0	1	1	1	0	0	1	0	0	1	1	1	0	1	0	0	2	0	2	2	0	1	0	0	0
3831	15	2	6	0	1	3	3	0	0	3	7	3	17	0	1	0	0	2	0	0	2	0	1	0	0	0	2	0	0	0	1	0	0	0	0	0	0	0	0	0	1	0	1	2	0	2	0	0	0
3832	15	1	6	8	4	14	6	7	6	13	18	19	70	0	0	0	0	0	0	1	0	2	2	2	2	0	1	0	1	0	2	1	0	1	1	0	0	0	2	0	0	0	1	2	0	1	0	2	0
3833	15	1	5	1	8	5	7	6	3	5	14	8	43	0	0	0	0	0	0	2	1	0	2	0	0	0	2	0	0	0	0	0	0	2	1	0	0	1	0	0	2	0	2	0	0	0	0	2	0
3834	16	1	1	0	0	3	3	4	0	1	1	1	15	0	0	1	0	1	0	0	0	0	1	0	0	0	0	0	0	0	0	0	0	0	0	0	0	0	0	0	0	0	0	0	0	0	0	0	0
3835	15	2	11	9	13	4	16	10	4	15	33	19	92	0	1	1	0	1	1	2	2	1	0	2	2	2	2	0	1	1	2	2	2	1	1	2	0	0	0	0	0	0	2	2	1	1	0	0	0
3836	15	1	9	5	2	8	5	5	4	9	16	13	53	0	1	1	1	1	1	1	1	0	1	1	1	0	2	0	0	0	1	0	0	1	0	0	0	1	1	0	0	0	1	2	1	1	1	0	0
3837	15	2	5	5	3	11	6	2	1	6	13	7	42	0	1	1	0	2	0	0	1	0	2	2	0	0	2	0	0	0	2	0	0	0	0	1	2	0	0	0	1	0	1	1	0	2	0	0	0
3838	15	1	13	9	3	11	3	7	0	3	25	3	54	0	1	1	0	2	0	2	2	0	2	1	1	0	2	0	1	0	0	0	0	0	0	1	0	0	0	0	2	0	2	1	1	1	0	2	0
3839	15	2	13	8	12	16	7	13	8	20	33	28	105	0	1	2	0	2	2	2	2	0	2	0	1	0	1	1	2	0	2	0	1	1	1	1	1	2	2	1	1	0	1	2	0	2	1	1	1
3840	15	1	6	2	4	9	6	5	5	9	12	14	49	0	1	1	1	1	1	0	1	0	1	1	0	0	1	0	0	0	1	0	0	1	0	0	1	1	1	0	0	0	1	1	0	1	0	1	0
		ID: Participant's idenfication number, YSR: Youth Self Report Form, CBC/CBCL: Child Behavior Checklist, TRF: Teacher's Report Form, Informant gender 1: Male, 2: Female
		CBCL90: Mean Scores for the 90 common items of CBCL
		TRF90: Mean scores for the 90 common items of TRF
		YSR90: Mean scores for the 90 commom itemd of YSR
		YSR90: Mean scores for the 90 common items of YSR
		YSR_CBCL: differences in the mean score between the 90 common items of YSR and CBCL
		YSR_TRF: differences in the mean score between the 90 common items of YSR and TRF
[truncated: 394 more columns]
